# Supplementary material for: Unveiling the role of epigenetics in leaf senescence: a comparative study to identify different epigenetic regulations of senescence types in barley leaves
Source: BMC Plant Biol. 2024 Sep 14;24:863. doi: 10.1186/s12870-024-05573-9 (PMC11401419; doi:10.1186/s12870-024-05573-9)
Supplement: Supplementary file 1 — Supplementary Material 1 [file 12870_2024_5573_MOESM1_ESM.xlsx]

## Sheet: Table S1
Table S1. List of identified epigenetic regulatory genes in barley.
Class		Group	Ensembl Barley	Name
Histone modifiers	histone acetyltransferases (HATs)	HAGs	HORVU.MOREX.r3.1HG0035920.2	HvHAG1
			HORVU.MOREX.r3.2HG0176660.1	HvHAG2
		HAMs	HORVU.MOREX.r3.2HG0123060.1	HvHAM1
		HACs	HORVU.MOREX.r3.2HG0100570.1	HvHAC1
			HORVU.MOREX.r3.6HG0556530.1	HvHAC2
			HORVU.MOREX.r3.7HG0726600.1	HvHAC3
		HAFs	HORVU.MOREX.r3.7HG0744780.1	HvHAF1
	Histone deacetylases (HDACs)	HDAs	HORVU.MOREX.r3.1HG0068090.1	HvHDA1
			HORVU.MOREX.r3.1HG0075040.1	HvHDA2
			HORVU.MOREX.r3.2HG0126760.1	HvHDA3
			HORVU.MOREX.r3.2HG0165820.1	HvHD6A5
			HORVU.MOREX.r3.4HG0346510.1	HvHDA6
			HORVU.MOREX.r3.5HG0437670.1	HvHDA7
			HORVU.MOREX.r3.5HG0456400.1	HvHDA8
			HORVU.MOREX.r3.5HG0495300.1	HvHDA10
			HORVU.MOREX.r3.6HG0578170.1	HvHDA11
			HORVU.MOREX.r3.6HG0578930.1	HvHDA12
			HORVU.MOREX.r3.7HG0715600.1	HvHDA13
			HORVU.MOREX.r3.7HG0716810.1	HvHDA14
		SRTs	HORVU.MOREX.r3.2HG0107190.2	HvSRT1
			HORVU.MOREX.r3.5HG0455960.1	HvSRT2
		HDTs	HORVU.MOREX.r3.1HG0095390.1	HvHDT1
			HORVU.MOREX.r3.3HG0308530.1	HvHDT2
			HORVU.MOREX.r3.3HG0308540.1	HvHDT3
	Histone methyltransferases (HMTs)	SDGs	HORVU.MOREX.r3.1HG0008950.1	HvSDG1
			HORVU.MOREX.r3.1HG0027530.1	HvSDG2
			HORVU.MOREX.r3.1HG0069800.1	HvSDG3
			HORVU.MOREX.r3.1HG0093330.1	HvSDG4
			HORVU.MOREX.r3.2HG0096180.1	HvSDG5
			HORVU.MOREX.r3.2HG0146930.1	HvSDG6
			HORVU.MOREX.r3.2HG0168260.2	HvSDG7
			HORVU.MOREX.r3.2HG0198730.1	HvSDG8
			HORVU.MOREX.r3.2HG0218020.1	HvSDG10
			HORVU.MOREX.r3.3HG0299940.1	HvSDG13
			HORVU.MOREX.r3.3HG0312220.1	HvSDG14
			HORVU.MOREX.r3.4HG0382250.1	HvSDG15
			HORVU.MOREX.r3.4HG0402620.1	HvSDG16
			HORVU.MOREX.r3.4HG0403230.1	HvSDG17
			HORVU.MOREX.r3.5HG0469040.1	HvSDG19
			HORVU.MOREX.r3.5HG0472530.1	HvSDG20
			HORVU.MOREX.r3.5HG0475650.1	HvSDG21
			HORVU.MOREX.r3.5HG0484760.1	HvSDG22
			HORVU.MOREX.r3.6HG0608030.1	HvSDG24
			HORVU.MOREX.r3.7HG0655900.1	HvSDG25
			HORVU.MOREX.r3.7HG0716110.1	HvSDG27
			HORVU.MOREX.r3.7HG0733170.1	HvSDG28
			HORVU.MOREX.r3.3HG0276610.1	HvSDG11
			HORVU.MOREX.r3.3HG0292400.1	HvSDG12
			HORVU.MOREX.r3.7HG0695240.1	HvSDG26
		PRMTs	HORVU.MOREX.r3.6HG0557080.1	HvPRMT1
	Histone demethylases (HDMs)	HDMAs	HORVU.MOREX.r3.2HG0188220.1	HvHDMA1
			HORVU.MOREX.r3.6HG0617270.1	HvHDMA2
			HORVU.MOREX.r3.6HG0631680.1	HvHDMA3
			HORVU.MOREX.r3.7HG0701580.1	HvHDMA4
		JMJs	HORVU.MOREX.r3.1HG0024370.1	HvJMJ1
			HORVU.MOREX.r3.1HG0032910.1	HvJMJ2
			HORVU.MOREX.r3.1HG0093770.1	HvJMJ3
			HORVU.MOREX.r3.3HG0307960.1	HvJMJ4
			HORVU.MOREX.r3.6HG0542720.1	HvJMJ5
			HORVU.MOREX.r3.3HG0266450.1	HvJMJ6
			HORVU.MOREX.r3.4HG0375930.2	HvJMJ7
			HORVU.MOREX.r3.5HG0478600.1	HvJMJ8
			HORVU.MOREX.r3.6HG0605960.1	HvJMJ10
			HORVU.MOREX.r3.7HG0731150.1	HvJMJ11
DNA modifiers	DNA methyl transferases (DNMTs)	METs	HORVU.MOREX.r3.2HG0151710.1	HvMET1
			HORVU.MOREX.r3.7HG0746930.1	HvMET3
			HORVU.MOREX.r3.5HG0519890.1	HvMET2
		CMTs	HORVU.MOREX.r3.6HG0628050.1	HvCMT3
			HORVU.MOREX.r3.4HG0394000.1	HvCMT2
			HORVU.MOREX.r3.4HG0386550.1	HvCMT1
		DRMs	HORVU.MOREX.r3.6HG0620600.1	HvDRM5
			HORVU.MOREX.r3.3HG0314530.1	HvDRM2
			HORVU.MOREX.r3.5HG0486930.1	HvDRM3
			HORVU.MOREX.r3.3HG0314510.1	HvDRM1
			HORVU.MOREX.r3.6HG0571750.1	HcDRM4
		DNMT	HORVU.MOREX.r3.3HG0271040.1	HvDNMT2
	DNA demethylases (DMEs)	DMEs	HORVU.MOREX.r3.5HG0469860.1	HvDME3
			HORVU.MOREX.r3.1HG0074440.1	HvDME1
			HORVU.MOREX.r3.3HG0221280.1	HvDME2
ATP-dependent chromatin remodelers		Snf2-like	HORVU.MOREX.r3.7HG0669610.1	HvSnf2_1
			HORVU.MOREX.r3.6HG0543700.1	HvSnf2_2
			HORVU.MOREX.r3.1HG0019730.1	HvSnf2_3
			HORVU.MOREX.r3.2HG0184370.1	HvLsh_1
			HORVU.MOREX.r3.4HG0338270.1	HvLsh_2
			HORVU.MOREX.r3.7HG0646770.1	HvLsh_3
			HORVU.MOREX.r3.1HG0022440.1	HvIswi_1
			HORVU.MOREX.r3.3HG0230070.1	HvIswi_2
			HORVU.MOREX.r3.4HG0416240.1	HvALC1
			HORVU.MOREX.r3.2HG0116700.1	HvChd1
			HORVU.MOREX.r3.7HG0658830.1	HvMi-2_1
			HORVU.MOREX.r3.3HG0307470.1	HvMi-2_2
			HORVU.MOREX.r3.2HG0143700.1	HvMi-2_3
		Swr1-like	HORVU.MOREX.r3.7HG0748860.1	HvSwr1
			HORVU.MOREX.r3.4HG0375120.1	HvIno80
			HORVU.MOREX.r3.2HG0187800.1	HvEtl1
		Rad54-like	HORVU.MOREX.r3.6HG0617770.1	HvRad54
			HORVU.MOREX.r3.1HG0040050.1	HvATRX
			HORVU.MOREX.r3.2HG0108640.1	HvDRD1_1
			HORVU.MOREX.r3.4HG0402720.1	HvDRD1_2
			HORVU.MOREX.r3.3HG0271560.1	HvDRD1_3
			HORVU.MOREX.r3.1HG0064430.1	HvDRD1_4
			HORVU.MOREX.r3.2HG0128530.1	HvDRD1_5
			HORVU.MOREX.r3.5HG0501840.1	HvDRD1_6
		Rad5/16-like	HORVU.MOREX.r3.2HG0119710.1	HvRad5_16_1
			HORVU.MOREX.r3.6HG0559070.1	HvRad5_16_2
			HORVU.MOREX.r3.2HG0103780.1	HvRad5_16_3
			HORVU.MOREX.r3.2HG0141740.1	HvRad5_16_4
			HORVU.MOREX.r3.3HG0293510.1	HvRis1_1
			HORVU.MOREX.r3.2HG0199060.1	HvRis1_2
			HORVU.MOREX.r3.7HG0696030.2	HvRis1_3
			HORVU.MOREX.r3.3HG0320710.1	HvSHPRH
		SSO1653-like	HORVU.MOREX.r3.1HG0094930.1	HvMot1
			HORVU.MOREX.r3.3HG0231890.1	HvERCC6_1
			HORVU.MOREX.r3.2HG0132190.1	HvERCC6_2
			HORVU.MOREX.r3.2HG0217790.1	HvERCC6_3
			HORVU.MOREX.r3.6HG0559010.1	HvERCC6_4
		SMARCAL1-like	HORVU.MOREX.r3.2HG0128410.1	HvSMARCAL1_1

## Sheet: Table S2
Table S2. Details of identified epigenetic regulatory genes in barley with characterization of their proteins from UniProt database.
Histone modifiers
Enzyme type	Ensembl ID	Gene name	Chromosome	Protein name	Mass (kDa)	Cellular Component	Molecular function	Biologcal Process	Protein length (aa)
Histone Methyltransferases (HMTs)	HORVU.MOREX.r3HG0008950	HvSDG1	1H	Histone-lysine N-methyltransferase	70	chromosome; nucleus	histone methyltransferase activity; zinc ion binding		633
	HORVU.MOREX.r3HG0027530	HvSDG2	1H	Histone-lysine N-methyltransferase	143	chromosome; nucleus	histone methyltransferase activity; zinc ion binding		1324
	HORVU.MOREX.r3HG0069800	HvSDG3	1H	Histone-lysine N-methyltransferase	74	chromosome; nucleus	histone methyltransferase activity; zinc ion binding		674
	HORVU.MOREX.r3HG0093330	HvSDG4	1H	SET domain-containing protein	56				493
	HORVU.MOREX.r3HG0096180	HvSDG5	2H	Histone-lysine N-methyltransferase	198		methyltransferase		1793
	HORVU.MOREX.r3HG0146930	HvSDG6	2H	Histone-lysine N-methyltransferase	74	chromosome; nucleus	histone methyltransferase activity; zinc ion binding		674
	HORVU.MOREX.r3HG0168260	HvSDG7	2H	Histone-lysine N-methyltransferase	56	nucleus	histone methyltransferase activity; zinc ion binding		502
	HORVU.MOREX.r3HG0198730	HvSDG8	2H	Histone-lysine N-methyltransferase	81	chromosome; nucleus	histone methyltransferase activity; zinc ion binding		726
	HORVU.MOREX.r3HG0218020	HvSDG10	2H	Histone-lysine N-methyltransferase	78	chromosome; nucleus	histone methyltransferase activity; zinc ion binding		711
	HORVU.MOREX.r3.3HG0299940	HvSDG13	3H	Histone-lysine N-methyltransferase	29	nucelus	histone methyltransferase activity		251
	HORVU.MOREX.r3.3HG0312220	HvSDG14	3H	Histone-lysine N-methyltransferase	76	chromosome; nucleus	histone methyltransferase activity; zinc ion binding		692
	HORVU.MOREX.r3.4HG0382250	HvSDG15	4H	Histone-lysine N-methyltransferase	103	PcG protein complex	histone methyltransferase activity		929
	HORVU.MOREX.r3.4HG0402620	HvSDG16	4H	Predicted protein	92	chromosome; nucleus	double-stranded DNA binding, histone methyltransferase activity, zinc ion binding		840
	HORVU.MOREX.r3.4HG0403230	HvSDG17	4H	SET domain-containing protein	58				537
				A0A8I6XNU1
	HORVU.MOREX.r3.5HG0469040	HvSDG19	5H	Predicted protein	121	nucelus	histone methyltransferase activity; metal ion binding	methylation, positive regulation of long-day photoperiodism, flowering	1081
	HORVU.MOREX.r3.5HG0472530	HvSDG20	5H	Histone-lysine N-methyltransferase	42	nucelus	histone methyltransferase activity
	HORVU.MOREX.r3.5HG0475650	HvSDG21	5H	Predicted protein	125	chromosome; nucleus	double-stranded DNA binding; histone methyltransferase activity; zinc ion binding		1163
	HORVU.MOREX.r3.5HG0484760	HvSDG22	5H	SET domain-containing protein	55	chloroplast	[ribulose-bisphosphate carboxylase]-lysine N-methyltransferase activity, protein-lysine N-methyltransferase activity	methylation	495
	HORVU.MOREX.r3.6HG0608030	HvSDG24	6H	Histone-lysine N-methyltransferase	182	chromosome; nucleus	histone methyltransferase activity; zinc ion binding		1619
	HORVU.MOREX.r3.7HG0655900	HvSDG25	7H	Histone-lysine N-methyltransferase	99	PcG protein complex	histone methyltransferase activity	methylation	887
	HORVU.MOREX.r3.7HG0716110	HvSDG27	7H	Predicted protein	42				389
	HORVU.MOREX.r3.7HG0733170	HvSDG28	7H	Histone-lysine N-methyltransferase	39	nucelus	histone methyltransferase activity		338
	HORVU.MOREX.r3.3HG0276610	HvSDG11	3H	Histone-lysine N-methyltransferase	117	nucelus	metal ion binding		1025
	HORVU.MOREX.r3.3HG0292400	HvSDG12	3H	Histone-lysine N-methyltransferase	35	chromosome; nucleus	histone methyltransferase activity; zinc ion binding		332
	HORVU.MOREX.r3.7HG0695240	HvSDG26	7H	SET domain-containing protein	256				2268
	HORVU.MOREX.r3.6HG0557080	HvPRMT1	6H	Protein arginine N-methyltransferase	73		protein-arginine N-methyltransferase activity	methylation	651
Histone Demethylases (HDMs)	HORVU.MOREX.r3HG0188220	HvHDMA1	2H	SWIRM domain-containing protein	87		flavin adenine dinucleotide binding; oxidoreductase activity	chromatin organization; organic substance metabolic process	803
	HORVU.MOREX.r3.6HG0617270	HvHDMA2	6H	SWIRM domain-containing protein	93		flavin adenine dinucleotide binding; oxidoreductase activity	chromatin organization; organic substance metabolic process	868
	HORVU.MOREX.r3.6HG0631680	HvHDMA3	6H	SWIRM domain-containing protein	200		flavin adenine dinucleotide binding; oxidoreductase activity	chromatin organization; organic substance metabolic process	1851
	HORVU.MOREX.r3.7HG0701580	HvHDMA4	7H	SWIRM domain-containing protein	83		flavin adenine dinucleotide binding; oxidoreductase activity	chromatin organization; organic substance metabolic process	761
	HORVU.MOREX.r3HG0024370	HvJMJ1	1H	JmjC domain-containing protein	114	nucleus	histone H3K9 demethylase activity		996
	HORVU.MOREX.r3HG0032910	HvJMJ2	1H	Uncharacterized protein	114	nucleus	histone H3K4 demethylase activity	regulation of gene expression	1012
	HORVU.MOREX.r3HG0093770	HvJMJ3	1H	Lysine-specific demethylase JMJ16	143		ferrous iron binding; histone H3K4 demethylase activity	negative regulation of gene expression, epigenetic; positive regulation of growth rate	1287
	HORVU.MOREX.r3.3HG0307960	HvJMJ4	3H	Lysine-specific demethylase REF6	146		catalytic activity	regulation of gene expression	1327
	HORVU.MOREX.r3.6HG0542720	HvJMJ5	6H	JmjC domain-containing protein	164	nucleus	histone H3K9 demethylase activity		1474
	HORVU.MOREX.r3.3HG0266450	HvJMJ6	3H	JmjC domain-containing protein	58				499
	HORVU.MOREX.r3.4HG0375930	HvJMJ7	4H	JmjC domain-containing protein	89	nucleus	histone H3K9 demethylase activity		801
	HORVU.MOREX.r3.5HG0478600	HvJMJ8	5H	Predicted protein	101	nucleus	histone H3K9 demethylase activity		897
	HORVU.MOREX.r3.6HG0605960	HvJMJ10	6H	Lysine-specific demethylase REF6	92	chromatin; nucleus	histone demethylase activity	chromatin remodeling; regulation of gene expression	807
	HORVU.MOREX.r3.7HG0731150	HvJMJ11	7H	Predicted protein	57	nucleus	cis-regulatory region sequence-specific DNA binding	epigenetic regulation of gene expression; gibberellin mediated signaling pathway; positive regulation of seed germination; regulation of photomorphogenesis; response to red light	511
Histone Acetyltransferases (HATs)	HORVU.MOREX.r3HG0035920	HvHAG1	1H	Histone acetyltransferase GCN5	57	nucleus	histone acetyltransferase activity		507
	HORVU.MOREX.r3HG0176660	HvHAG2	2H	Elongator complex protein 3	64		tRNA binding; metal ion binding; acyltransferase activity, transferring groups other than amino-acyl groups; 4 iron, 4 sulfur cluster binding	tRNA processing	569
	HORVU.MOREX.r3HG0123060	HvHAM1	2H	histone acetyltransferase	50		histone acetyltransferase activity	regulation of DNA-templated transcription	438
	HORVU.MOREX.r3HG0100570	HvHAC1	2H	histone acetyltransferase	134	nucleus	histone acetyltransferase activity; zinc ion binding	regulation of DNA-templated transcription	1184
	HORVU.MOREX.r3.6HG0556530	HvHAC2	6H	histone acetyltransferase	194	histone acetyltransferase complex; nucleus; transcription regulator complex	chromatin DNA binding; histone acetyltransferase activity; transcription coactivator activity; zinc ion binding	positive regulation of transcription by RNA polymerase II	1729
	HORVU.MOREX.r3.7HG0726600	HvHAC3	7H	histone acetyltransferase	114	nucleus	histone acetyltransferase activity; zinc ion binding	regulation of DNA-templated transcription	990
	HORVU.MOREX.r3.7HG0744780	HvHAF1	7H	Transcription initiation factor TFIID subunit 1	202	transcription factor TFIID complex	histone acetyltransferase activity; RNA polymerase II general transcription initiation factor binding; TBP-class protein binding	transcription by RNA polymerase II	1798
Histone Deacetylases (HDACs)	HORVU.MOREX.r3HG0068090	HvHDA1	1H	Histone deacetylase domain-containing protein	43	histone deacetylase complex	histone deacetylase activity		396
	HORVU.MOREX.r3HG0075040	HvHDA2	1H	histone deacetylase	42		chromatin regulator		389
	HORVU.MOREX.r3HG0126760	HvHDA3	2H	Histone deacetylase domain-containing protein	76	histone deacetylase complex	histone deacetylase activity		693
	HORVU.MOREX.r3HG0165820	HvHDA5	2H	Histone deacetylase	57	nucleus	histone deacetylase activity; metal ion binding		499
	HORVU.MOREX.r3.4HG0346510	HvHDA6	4H	Histone deacetylase	52		histone deacetylase activity; metal ion binding		472
	HORVU.MOREX.r3.5HG0437670	HvHDA7	5H	Histone deacetylase domain-containing protein	44	histone deacetylase complex	histone deacetylase activity		404
	HORVU.MOREX.r3.5HG0456400	HvHDA8	5H	Histone deacetylase domain-containing protein	48	histone deacetylase complex	histone deacetylase activity		444
	HORVU.MOREX.r3.5HG0495300	HvHDA10	5H	Histone deacetylase	55	nucleus	histone deacetylase activity; metal ion binding		493
	HORVU.MOREX.r3.6HG0578170	HvHDA11	6H	Histone deacetylase	51	nucleus	histone deacetylase activity; metal ion binding		458
	HORVU.MOREX.r3.6HG0578930	HvHDA12	6H	Histone deacetylase	58	nucleus	histone deacetylase activity; metal ion binding		518
	HORVU.MOREX.r3.7HG0715600	HvHDA13	7H	Histone deacetylase	58		histone deacetylase activity; metal ion binding		519
	HORVU.MOREX.r3.7HG0716810	HvHDA14	7H	histone deacetylase	39		histone deacetylase activity		352
	HORVU.MOREX.r3HG0107190	HvSRT1	2H	protein acetyllysine N-acetyltransferase	61		metal ion binding; NAD+ binding; transferase activity		554
	HORVU.MOREX.r3.5HG0455960	HvSRT2	5H	NAD-dependent protein deacylase	44	mitochondrial matrix	NAD+ binding; NAD-dependent protein deacetylase activity; transferase activity; zinc ion binding		395
	HORVU.MOREX.r3HG0095390	HvHDT1	1H	C2H2-type domain-containing protein	27	membrane			248
	HORVU.MOREX.r3.3HG0308530	HvHDT2	3H	Nucleoplasmin-like domain-containing protein	40				370
	HORVU.MOREX.r3.3HG0308540	HvHDT3	3H	C2H2-type domain-containing protein	36	nucleolus			332
DNA modifiers
Enzyme type	Ensembl ID	Gene name	Chromosome	Protein name	Mass (kDa)	Cellular Component	Molecular function	Biologcal Process	Protein length (aa)
DNA methyltransferases (DNMTs)	HORVU.MOREX.r3.2HG0151710	HvMET1	2H	DNA (cytosine-5)-methyltransferase	172	nucleus	chromatin binding, DNA (cytosine-5-)-methyltransferase activity, DNA binding		1535
	HORVU.MOREX.r3.7HG0746930	HvMET3	7H	DNA (cytosine-5)-methyltransferase	171	nucleus	chromatin binding, DNA (cytosine-5-)-methyltransferase activity, DNA binding		1529
	HORVU.MOREX.r3.5HG0519890	HvMET2	5H	DNA (cytosine-5-)-methyltransferase	37		S-adenosylmethionine-dependent methyltransferase activity	methylation	328
	HORVU.MOREX.r3.6HG0628050	HvCMT3	6H	DNA (cytosine-5-)-methyltransferase	100	nucleus	chromatin binding; DNA binding; S-adenosylmethionine-dependent methyltransferase activity	methylation	901
	HORVU.MOREX.r3.4HG0394000	HvCMT2	4H	DNA (cytosine-5-)-methyltransferase	49		S-adenosylmethionine-dependent methyltransferase activity	methylation	436
	HORVU.MOREX.r3.4HG0386550	HvCMT1	4H	DNA (cytosine-5-)-methyltransferase	150	nucleus	S-adenosylmethionine-dependent methyltransferase activity; DNA binding; chromatin binding	methylation	1368
	HORVU.MOREX.r3.6HG0620600	HvDRM5	6H	SAM-dependent MTase DRM-type domain-containing protein	60		S-adenosylmethionine-dependent methyltransferase activity	DNA methylation	540
	HORVU.MOREX.r3.3HG0314530	HvDRM2	3H	SAM-dependent MTase DRM-type domain-containing protein	51		S-adenosylmethionine-dependent methyltransferase activity	DNA methylation	450
	HORVU.MOREX.r3.5HG0486930	HvDRM3	5H	Predicted protein	67		S-adenosylmethionine-dependent methyltransferase activity	DNA methylation	600
	HORVU.MOREX.r3.3HG0314510	HvDRM1	3H	SAM-dependent MTase DRM-type domain-containing protein	50		S-adenosylmethionine-dependent methyltransferase activity	DNA methylation	450
	HORVU.MOREX.r3.6HG0571750	HvDRM4	6H	SAM-dependent MTase DRM-type domain-containing protein	65		S-adenosylmethionine-dependent methyltransferase activity	DNA methylation	580
	HORVU.MOREX.r3.3HG0271040	HvDNMT2	3H	Uncharacterized protein	42	nucleus	S-adenosylmethionine-dependent methyltransferase activity	methylation; negative regulation of gene expression, epigenetic	375
DNA demethylases (DMEs)	HORVU.MOREX.r3.5HG0469860	HvDME3	5H	HhH-GPD domain-containing protein	218	nucleus	4 iron, 4 sulfur cluster binding; DNA binding; DNA demethylase activity; DNA N-glycosylase activity; metal ion binding	base-excisioin repair; DNA demethylation	1981
	HORVU.MOREX.r3.1HG0074440	HvDME1	1H	HhH-GPD domain-containing protein	192	nucleus	4 iron, 4 sulfur cluster binding; DNA binding; DNA demethylase activity; DNA N-glycosylase activity; metal ion binding	base-excisioin repair; DNA demethylation	1735
	HORVU.MOREX.r3.3HG0221280	HvDME2	3H	Demeter RRM-fold domain-containing protein	113		4 iron, 4 sulfur cluster binding; DNA demethylase activity; DNA N-glycosylase activity	DNA demethylation, DNA repair	1011
ATP-dependent chromatin remodelers
Enzyme type	Ensembl ID	Gene name	Chromosome	Protein name	Mass (kDa)	Cellular Component	Molecular function	Biologcal Process	Protein length (aa)
ATP-dependent chromatin remodelers	HORVU.MOREX.r3.7HG0669610	HvSnf2_1	7H	Chromatin structure-remodeling complex protein SYD	370		ATP-binding, ATP-dependent chromatin remodeler activity, histone binding		3400
	HORVU.MOREX.r3.6HG0543700	HvSnf2_2	6h	ATP-dependent helicase BRM	248	nucleus	ATP-binding, ATP-dependent chromatin remodeler activity, hydrolase activity	regulation of DNA-templated transcription	2214
	HORVU.MOREX.r3HG0019730	HvSnf2_3	1H
	HORVU.MOREX.r3HG0184370	HvLsh_1	2H
	HORVU.MOREX.r3.4HG0338270	HvLsh_2	4H	Predicted protein	93		ATP-binding, ATP-dependent chromatin remodeler activity		826
	HORVU.MOREX.r3.7HG0646770	HvLsh_3	7H	ATP-dependent DNA helicase DDM1	89		ATP-binding, ATP-dependent chromatin remodeler activity		785
	HORVU.MOREX.r3HG0022440	HvIswi_1	1H
	HORVU.MOREX.r3.3HG0230070	HvIswi_2	3H	hromatin-remodeling complex ATPase	131	nucleus	ATP-binding, ATP-dependent chromatin remodeler activity, DNA binding, hydrolase activity, nucleosome binding		1145
	HORVU.MOREX.r3.4HG0416240	HvALC1	4H	SNF2P	99	nucleus	ATP-binding, ATP-dependent chromatin remodeler activity, ATP-dependent activity, acting on DNA, DNA binding, DNA helicase activity	DNA repair	882
	HORVU.MOREX.r3.2HG0116700	HvChd1	2H
	HORVU.MOREX.r3.7HG0658830	HvMi-2_1	7H	Homeodomain-like transcription factor superfamily protein	153	nucleus	ATP-binding, ATP-dependent chromatin remodeler activity, DNA binding, helicase activity, metal ion binding		1333
	HORVU.MOREX.r3.3HG0307470	HvMi-2_2	3H	CHD3-type chromatin-remodeling factor PICKLE	135		ATP-binding, ATP-dependent chromatin remodeler activity, DNA binding, helicase activity, metal ion binding		1185
	HORVU.MOREX.r3HG0143700	HvMi-2_3	2H
	HORVU.MOREX.r3.7HG0748860	HvSwr1	7H	Protein PHOTOPERIOD-INDEPENDENT EARLY FLOWERING 1	245		ATP-binding, ATP-dependent chromatin remodeler activity		2160
	HORVU.MOREX.r3.4HG0375120	HvIno80	4H	Chromatin-remodeling ATPase INO80	171	Ino80 complex	ATP-binding, ATP-dependent chromatin remodeler activity, DNA binding, hydrolase activity	DNA repair	1496
	HORVU.MOREX.r3.2HG0187800	HvEtl1	2H
	HORVU.MOREX.r3.6HG0617770	HvRad54	6H	DNA repair and recombination protein RAD54	108	nucleus	ATP binding; ATP-dependent chromatin remodeler activity; DNA translocase activity	biological process involved in interaction with host; cellular response to gamma radiation; cellular response to metal ion; double-strand break repair via synthesis-dependent strand annealing; reciprocal meiotic recombination	977
	HORVU.MOREX.r3.1HG0040050	HvATRX	1H	ATP-dependent helicase ATRX	169	chromosome, telomeric region; nucleus	ATP binding; ATP hydrolysis activity; ATP-dependent chromatin remodeler activity; DNA binding; metal ion binding		1488
	HORVU.MOREX.r3.2HG0108640	HvDRD1_1	2H	SNF2P	144	nucleus	ATP binding; ATP-dependent chromatin remodeler activity	gene silencing by RNA-directed DNA methylation	1264
	HORVU.MOREX.r3.4HG0402720	HvDRD1_2	4H	SNF2P	110	nucleus	ATP binding; ATP-dependent chromatin remodeler activity	gene silencing by RNA-directed DNA methylation	970
	HORVU.MOREX.r3.3HG0271560	HvDRD1_3	3H	SNF2P	141	nucleus	ATP binding; ATP-dependent chromatin remodeler activity	gene silencing by RNA-directed DNA methylation	1272
	HORVU.MOREX.r3.1HG0064430	HvDRD1_4	1H	SNF2P	166	nucleus	ATP binding; ATP-dependent chromatin remodeler activity	gene silencing by RNA-directed DNA methylation	1482
	HORVU.MOREX.r3.2HG0128530	HvDRD1_5	2H	SNF2P	106	nucleus	ATP binding; ATP-dependent chromatin remodeler activity	gene silencing by RNA-directed DNA methylation	937
	HORVU.MOREX.r3.5HG0501840	HvDRD1_6	5H	Uncharacterized protein	108	nucleus	ATP binding; ATP-dependent chromatin remodeler activity	gene silencing by RNA-directed DNA methylation	955
	HORVU.MOREX.r3.2HG0119710	HvRad5_16_1	2H	SWI/SNF-related matrix-associated actin-dependent regulator of chromatin subfamily A member 3-like 1	91		ATP binding; ATP-dependent chromatin remodeler activity; hydrolase activity, acting on acid anhydrides, in phosphorus-containing anhydrides; nucleic acid binding; zinc ion binding		822
	HORVU.MOREX.r3.6HG0559070	HvRad5_16_2	6H	SWI/SNF-related matrix-associated actin-dependent regulator of chromatin subfamily A member 3-like 2	113		ATP binding; ATP-dependent chromatin remodeler activity; hydrolase activity, acting on acid anhydrides, in phosphorus-containing anhydrides; nucleic acid binding; zinc ion binding		1029
	HORVU.MOREX.r3.2HG0103780	HvRad5_16_3	2H	Uncharacterized protein	130		ATP binding; ATP-dependent chromatin remodeler activity; hydrolase activity, acting on acid anhydrides, in phosphorus-containing anhydrides; nucleic acid binding; zinc ion binding		1164
	HORVU.MOREX.r3.2HG0141740	HvRad5_16_4	2H	Uncharacterized protein	94		ATP binding; ATP-dependent chromatin remodeler activity; metal ion binding		838
	HORVU.MOREX.r3.3HG0293510	HvRis1_1	3H	Predicted protein	140		ATP binding; ATP-dependent chromatin remodeler activity; metal ion binding		1270
	HORVU.MOREX.r3.2HG0199060	Ris1_2	2H	Helicase-like transcription factor CHR28	115		ATP binding; ATP-dependent chromatin remodeler activity; metal ion binding		1049
	HORVU.MOREX.r3.7HG0696030	HvRis1_3	7H	SNF2P	116		ATP binding; ATP-dependent chromatin remodeler activity; metal ion binding		1047
	HORVU.MOREX.r3.3HG0320710	HvSHPRH	3H	F-box protein	144		ATP binding; ATP-dependent chromatin remodeler activity; zinc ion binding		1295
	HORVU.MOREX.r3.1HG0094930	HvMot1	1H	Mot1	229	nucleus	ATP binding; ATP hydrolysis activity; ATP-dependent chromatin remodeler activity; DNA binding; helicase activity; TBP-class protein binding		2069
	HORVU.MOREX.r3.3HG0231890	HvERCC6_1	3H	Uncharacterized protein	135		ATP binding; ATP-dependent chromatin remodeler activity		1220
	HORVU.MOREX.r3.2HG0132190	HvERCC6_2	2H	Switch 2	98		ATP binding; ATP-dependent chromatin remodeler activity		868
	HORVU.MOREX.r3.2HG0217790	HvERCC6_3	2H	Protein CHROMATIN REMODELING 24	125		ATP binding; ATP-dependent chromatin remodeler activity		1127
	HORVU.MOREX.r3.6HG0559010	HvERCC6_4	6H	DNA excision repair protein ERCC-6-like	77		ATP binding; ATP-dependent chromatin remodeler activity		681
	HORVU.MOREX.r3.2HG0128410	HvSMARCAL1_1	2H	SNF2P	131		ATP binding; ATP-dependent chromatin remodeler activity; endonuclease activity; nucleic acid binding; zinc ion binding		1161

## Sheet: Table S3
Table S3. Syntenic homology of epigenetic regulatory genes in barley with other plants.
Histone modifiers
	H. vulgare			B. distachyon
chr1H	HORVU.MOREX.r3.1HG0075040.1.V3	==	2	transcript:KQK06033
chr1H	HORVU.MOREX.r3.1HG0095390.1.V3	==	2	transcript:KQK04537
chr1H	HORVU.MOREX.r3.1HG0093770.1.V3	==	2	transcript:KQK04607
chr1H	HORVU.MOREX.r3.1HG0093330.1.V3	==	2	transcript:PNT70628
chr5H	HORVU.MOREX.r3.5HG0478600.1.V3	==	3	transcript:PNT68121
chr5H	HORVU.MOREX.r3.5HG0475650.1.V3	==	3	transcript:PNT68051
chr5H	HORVU.MOREX.r3.5HG0472530.1.V3	==	4	transcript:PNT64348
chr5H	HORVU.MOREX.r3.5HG0475650.1.V3	==	4	transcript:PNT64454
chr5H	HORVU.MOREX.r3.5HG0478600.1.V3	==	4	transcript:PNT64511
chr5H	HORVU.MOREX.r3.5HG0484760.1.V3	==	4	transcript:KQJ90199
chr5H	HORVU.MOREX.r3.5HG0455960.1.V3	==	4	transcript:PNT65353
chr5H	HORVU.MOREX.r3.5HG0469040.1.V3	==	4	transcript:KQJ86923
chr4H	HORVU.MOREX.r3.4HG0382250.1.V3	==	1	transcript:KQK22000
chr4H	HORVU.MOREX.r3.4HG0403230.1.V3	==	1	transcript:KQK23443
chr3H	HORVU.MOREX.r3.3HG0276610.1.V3	==	2	transcript:KQK09005
chr3H	HORVU.MOREX.r3.3HG0292400.1.V3	==	2	transcript:KQK09977
chr3H	HORVU.MOREX.r3.3HG0308530.1.V3	==	2	transcript:PNT73425
chr3H	HORVU.MOREX.r3.3HG0312220.1.V3	==	2	transcript:KQK11317
chr3H	HORVU.MOREX.r3.3HG0276610.1.V3	==	2	transcript:KQK03316
chr2H	HORVU.MOREX.r3.2HG0126760.1.V3	==	1	transcript:KQK15369
chr2H	HORVU.MOREX.r3.2HG0123060.1.V3	==	1	transcript:KQK15117
chr2H	HORVU.MOREX.r3.2HG0165820.1.V3	==	3	transcript:KQJ99706
chr2H	HORVU.MOREX.r3.2HG0176660.1.V3	==	5	transcript:KQJ83226
chr2H	HORVU.MOREX.r3.2HG0165820.1.V3	==	5	transcript:KQJ82485
chr2H	HORVU.MOREX.r3.2HG0168260.2.V3	==	5	transcript:KQJ82630
chr2H	HORVU.MOREX.r3.2HG0188220.1.V3	==	5	transcript:KQJ84025
chr7H	HORVU.MOREX.r3.7HG0715600.1.V3	==	1	transcript:KQK17870
chr7H	HORVU.MOREX.r3.7HG0655900.1.V3	==	1	transcript:KQK19453
chr7H	HORVU.MOREX.r3.7HG0726600.1.V3	==	1	transcript:KQK17450
chr7H	HORVU.MOREX.r3.7HG0744780.1.V3	==	1	transcript:PNT75345
chr7H	HORVU.MOREX.r3.7HG0715600.1.V3	==	3	transcript:KQJ94026
chr7H	HORVU.MOREX.r3.7HG0726600.1.V3	==	3	transcript:KQJ93234
chr6H	HORVU.MOREX.r3.6HG0556530.1.V3	==	1	transcript:KQK17450
chr6H	HORVU.MOREX.r3.6HG0608030.1.V3	==	3	transcript:KQK00965
chr6H	HORVU.MOREX.r3.6HG0556530.1.V3	==	3	transcript:KQJ93234
chr6H	HORVU.MOREX.r3.6HG0542720.1.V3	==	3	transcript:KQJ92844
chr6H	HORVU.MOREX.r3.6HG0617270.1.V3	==	3	transcript:KQK01792
chr6H	HORVU.MOREX.r3.6HG0557080.1.V3	==	3	transcript:KQJ93267
	H. vulgare			S. bicolor
chr1H	HORVU.MOREX.r3.1HG0069800.1.V3	==	3	transcript:EES01635
chr1H	HORVU.MOREX.r3.1HG0093330.1.V3	==	9	transcript:EES18785
chr1H	HORVU.MOREX.r3.1HG0095390.1.V3	==	9	transcript:EES20078
chr1H	HORVU.MOREX.r3.1HG0075040.1.V3	==	9	transcript:EES19606
chr1H	HORVU.MOREX.r3.1HG0069800.1.V3	==	9	transcript:EES19725
chr5H	HORVU.MOREX.r3.5HG0472530.1.V3	==	2	transcript:OQU89246
chr5H	HORVU.MOREX.r3.5HG0475650.1.V3	==	2	transcript:EER96634
chr5H	HORVU.MOREX.r3.5HG0478600.1.V3	==	2	transcript:KXG35570
chr5H	HORVU.MOREX.r3.5HG0484760.1.V3	==	2	transcript:KXG35611
chr5H	HORVU.MOREX.r3.5HG0478600.1.V3	==	7	transcript:OQU80467
chr5H	HORVU.MOREX.r3.5HG0475650.1.V3	==	7	transcript:EES13797
chr5H	HORVU.MOREX.r3.5HG0455960.1.V3	==	8	transcript:KXG23116
chr4H	HORVU.MOREX.r3.4HG0382250.1.V3	==	1	transcript:KXG40039
chr4H	HORVU.MOREX.r3.4HG0403230.1.V3	==	1	transcript:EER92793
chr3H	HORVU.MOREX.r3.3HG0276610.1.V3	==	3	transcript:OQU87254
chr3H	HORVU.MOREX.r3.3HG0292400.1.V3	==	3	transcript:EES01534
chr3H	HORVU.MOREX.r3.3HG0307960.1.V3	==	3	transcript:KXG33953
chr3H	HORVU.MOREX.r3.3HG0308530.1.V3	==	3	transcript:KXG33961
chr3H	HORVU.MOREX.r3.3HG0312220.1.V3	==	3	transcript:OQU88147
chr2H	HORVU.MOREX.r3.2HG0126760.1.V3	==	2	transcript:EER97493
chr2H	HORVU.MOREX.r3.2HG0123060.1.V3	==	2	transcript:OQU90305
chr2H	HORVU.MOREX.r3.2HG0165820.1.V3	==	6	transcript:EES10729
chr2H	HORVU.MOREX.r3.2HG0168260.2.V3	==	6	transcript:EES10812
chr2H	HORVU.MOREX.r3.2HG0176660.1.V3	==	6	transcript:EES12405
chr2H	HORVU.MOREX.r3.2HG0188220.1.V3	==	6	transcript:EES12649
chr7H	HORVU.MOREX.r3.7HG0715600.1.V3	==	4	transcript:EES04741
chr7H	HORVU.MOREX.r3.7HG0716810.1.V3	==	4	transcript:KXG29820
chr7H	HORVU.MOREX.r3.7HG0726600.1.V3	==	4	transcript:EES04484
chr7H	HORVU.MOREX.r3.7HG0701580.1.V3	==	7	transcript:EES14528
chr6H	HORVU.MOREX.r3.6HG0605960.1.V3	==	1	transcript:OQU92059
chr6H	HORVU.MOREX.r3.6HG0556530.1.V3	==	4	transcript:EES04484
chr6H	HORVU.MOREX.r3.6HG0557080.1.V3	==	4	transcript:EES06257
chr6H	HORVU.MOREX.r3.6HG0617270.1.V3	==	4	transcript:OQU85392
chr6H	HORVU.MOREX.r3.6HG0542720.1.V3	==	4	transcript:KXG29267
chr6H	HORVU.MOREX.r3.6HG0608030.1.V3	==	4	transcript:OQU85540
chr6H	HORVU.MOREX.r3.6HG0605960.1.V3	==	4	transcript:KXG30958
	H. vulgare			O. sativa
chr1H	HORVU.MOREX.r3.1HG0069800.1.V3	==	Chr1	LOC_Os01g59620.1.MSUR7
chr1H	HORVU.MOREX.r3.1HG0069800.1.V3	==	Chr3	LOC_Os03g20430.1.MSUR7
chr1H	HORVU.MOREX.r3.1HG0093330.1.V3	==	Chr5	LOC_Os05g50980.1.MSUR7
chr1H	HORVU.MOREX.r3.1HG0095390.1.V3	==	Chr5	LOC_Os05g51830.1.MSUR7
chr1H	HORVU.MOREX.r3.1HG0075040.1.V3	==	Chr5	LOC_Os05g36920.1.MSUR7
chr1H	HORVU.MOREX.r3.1HG0069800.1.V3	==	Chr5	LOC_Os05g41172.2.MSUR7
chr5H	HORVU.MOREX.r3.5HG0455960.1.V3	==	Chr12	LOC_Os12g07950.1.MSUR7
chr5H	HORVU.MOREX.r3.5HG0475650.1.V3	==	Chr8	LOC_Os08g30910.1.MSUR7
chr5H	HORVU.MOREX.r3.5HG0475650.1.V3	==	Chr9	LOC_Os09g19830.1.MSUR7
chr5H	HORVU.MOREX.r3.5HG0478600.1.V3	==	Chr9	LOC_Os09g22540.1.MSUR7
chr5H	HORVU.MOREX.r3.5HG0469040.1.V3	==	Chr9	LOC_Os09g04890.1.MSUR7
chr5H	HORVU.MOREX.r3.5HG0472530.1.V3	==	Chr9	LOC_Os09g13740.1.MSUR7
chr5H	HORVU.MOREX.r3.5HG0484760.1.V3	==	Chr9	LOC_Os09g24530.1.MSUR7
chr4H	HORVU.MOREX.r3.4HG0346510.1.V3	==	Chr11	LOC_Os11g09370.1.MSUR7
chr4H	HORVU.MOREX.r3.4HG0403230.1.V3	==	Chr3	LOC_Os03g07260.1.MSUR7
chr4H	HORVU.MOREX.r3.4HG0382250.1.V3	==	Chr3	LOC_Os03g19480.1.MSUR7
chr3H	HORVU.MOREX.r3.3HG0276610.1.V3	==	Chr1	LOC_Os01g46700.1.MSUR7
chr3H	HORVU.MOREX.r3.3HG0292400.1.V3	==	Chr1	LOC_Os01g56540.1.MSUR7
chr3H	HORVU.MOREX.r3.3HG0307960.1.V3	==	Chr1	LOC_Os01g67970.1.MSUR7
chr3H	HORVU.MOREX.r3.3HG0308530.1.V3	==	Chr1	LOC_Os01g68104.1.MSUR7
chr3H	HORVU.MOREX.r3.3HG0312220.1.V3	==	Chr1	LOC_Os01g70220.1.MSUR7
chr2H	HORVU.MOREX.r3.2HG0165820.1.V3	==	Chr4	LOC_Os04g33480.1.MSUR7
chr2H	HORVU.MOREX.r3.2HG0168260.2.V3	==	Chr4	LOC_Os04g34976.2.MSUR7
chr2H	HORVU.MOREX.r3.2HG0176660.1.V3	==	Chr4	LOC_Os04g40840.1.MSUR7
chr2H	HORVU.MOREX.r3.2HG0107190.2.V3	==	Chr4	LOC_Os04g20270.2.MSUR7
chr2H	HORVU.MOREX.r3.2HG0188220.1.V3	==	Chr4	LOC_Os04g47270.1.MSUR7
chr2H	HORVU.MOREX.r3.2HG0126760.1.V3	==	Chr7	LOC_Os07g41090.1.MSUR7
chr2H	HORVU.MOREX.r3.2HG0123060.1.V3	==	Chr7	LOC_Os07g43360.1.MSUR7
chr7H	HORVU.MOREX.r3.7HG0715600.1.V3	==	Chr2	LOC_Os02g12350.1.MSUR7
chr7H	HORVU.MOREX.r3.7HG0726600.1.V3	==	Chr2	LOC_Os02g04490.1.MSUR7
chr7H	HORVU.MOREX.r3.7HG0744780.1.V3	==	Chr6	LOC_Os06g43790.1.MSUR7
chr7H	HORVU.MOREX.r3.7HG0726600.1.V3	==	Chr6	LOC_Os06g49130.1.MSUR7
chr7H	HORVU.MOREX.r3.7HG0716810.1.V3	==	Chr6	LOC_Os06g37420.1.MSUR7
chr7H	HORVU.MOREX.r3.7HG0715600.1.V3	==	Chr6	LOC_Os06g38470.1.MSUR7
chr7H	HORVU.MOREX.r3.7HG0701580.1.V3	==	Chr8	LOC_Os08g04780.1.MSUR7
chr6H	HORVU.MOREX.r3.6HG0605960.1.V3	==	Chr10	LOC_Os10g42690.1.MSUR7
chr6H	HORVU.MOREX.r3.6HG0605960.1.V3	==	Chr2	LOC_Os02g46930.1.MSUR7
chr6H	HORVU.MOREX.r3.6HG0608030.1.V3	==	Chr2	LOC_Os02g47890.1.MSUR7
chr6H	HORVU.MOREX.r3.6HG0556530.1.V3	==	Chr2	LOC_Os02g04490.1.MSUR7
chr6H	HORVU.MOREX.r3.6HG0557080.1.V3	==	Chr2	LOC_Os02g04660.1.MSUR7
chr6H	HORVU.MOREX.r3.6HG0542720.1.V3	==	Chr2	LOC_Os02g01940.1.MSUR7
chr6H	HORVU.MOREX.r3.6HG0617270.1.V3	==	Chr2	LOC_Os02g51880.1.MSUR7
chr6H	HORVU.MOREX.r3.6HG0556530.1.V3	==	Chr6	LOC_Os06g49130.1.MSUR7
	H. vulgare			A. thaliana
chr6H	HORVU.MOREX.r3.6HG0605960.1.V3	==	Chr5	AT5G46910.1.Araport11.447
DNA modifiers
	H. vulgare			O. sativa
chr1H	HORVU.MOREX.r3.1HG0074440.1.V3	==	Chr5	LOC_Os05g37350.1.MSUR7
chr5H	HORVU.MOREX.r3.5HG0519890.1.V3	==	Chr3	LOC_Os03g58400.1.MSUR7
chr5H	HORVU.MOREX.r3.5HG0519890.1.V3	==	Chr7	LOC_Os07g08500.1.MSUR7
chr4H	HORVU.MOREX.r3.4HG0394000.1.V3	==	Chr10	LOC_Os10g01570.1.MSUR7
chr4H	HORVU.MOREX.r3.4HG0394000.1.V3	==	Chr3	LOC_Os03g12570.1.MSUR7
chr3H	HORVU.MOREX.r3.3HG0271040.1.V3	==	Chr1	LOC_Os01g42630.1.MSUR7
	H. vulgare			S. bicolor
chr1H	HORVU.MOREX.r3.1HG0074440.1.V3	==	9	transcript:KXG22114
chr5H	HORVU.MOREX.r3.5HG0519890.1.V3	==	1	transcript:EER93288
chr5H	HORVU.MOREX.r3.5HG0519890.1.V3	==	2	transcript:OQU88577
chr3H	HORVU.MOREX.r3.3HG0271040.1.V3	==	3	transcript:KXG32883
	H. vulgare			B. distachyon
chr1H	HORVU.MOREX.r3.1HG0074440.1.V3	==	2	transcript:PNT71156
chr5H	HORVU.MOREX.r3.5HG0519890.1.V3	==	1	transcript:KQK12690
chr5H	HORVU.MOREX.r3.5HG0519890.1.V3	==	1	transcript:KQK20552
chr5H	HORVU.MOREX.r3.5HG0469860.1.V3	==	4	transcript:KQJ86995
chr4H	HORVU.MOREX.r3.4HG0394000.1.V3	==	1	transcript:PNT77795
chr4H	HORVU.MOREX.r3.4HG0394000.1.V3	==	3	transcript:PNT67133
chr3H	HORVU.MOREX.r3.3HG0271040.1.V3	==	2	transcript:KQK08691
	H. vulgare			A. thaliana
		NA
ATP-dependent chromatin remodelers
	H. vulgare			B. distachyon
chr1H	HORVU.MOREX.r3.1HG0064430.1.V3	==	2	transcript:PNT71349
chr1H	HORVU.MOREX.r3.1HG0022440.1.V3	==	2	transcript:KQK07488
chr1H	HORVU.MOREX.r3.1HG0019730.1.V3	==	2	transcript:KQK07582
chr1H	HORVU.MOREX.r3.1HG0094930.1.V3	==	2	transcript:KQK04567
chr1H	HORVU.MOREX.r3.1HG0040050.1.V3	==	3	transcript:PNT67491
chr4H	HORVU.MOREX.r3.4HG0402720.1.V3	==	1	transcript:PNT78125
chr4H	HORVU.MOREX.r3.4HG0338270.1.V3	==	1	transcript:KQK13471
chr4H	HORVU.MOREX.r3.4HG0416240.1.V3	==	1	transcript:PNT78386
chr3H	HORVU.MOREX.r3.3HG0293510.1.V3	==	2	transcript:KQK10005
chr3H	HORVU.MOREX.r3.3HG0271560.1.V3	==	2	transcript:PNT72384
chr3H	HORVU.MOREX.r3.3HG0231890.1.V3	==	2	transcript:KQK02776
chr3H	HORVU.MOREX.r3.3HG0320710.1.V3	==	2	transcript:KQK11493
chr3H	HORVU.MOREX.r3.3HG0307470.1.V3	==	2	transcript:PNT73310
chr2H	HORVU.MOREX.r3.2HG0128410.1.V3	==	1	transcript:KQK15412
chr2H	HORVU.MOREX.r3.2HG0141740.1.V3	==	1	transcript:KQK16045
chr2H	HORVU.MOREX.r3.2HG0143700.1.V3	==	1	transcript:KQK16131
chr2H	HORVU.MOREX.r3.2HG0116700.1.V3	==	1	transcript:KQK14839
chr2H	HORVU.MOREX.r3.2HG0119710.1.V3	==	1	transcript:KQK14965
chr2H	HORVU.MOREX.r3.2HG0108640.1.V3	==	1	transcript:KQK14502
chr2H	HORVU.MOREX.r3.2HG0217790.1.V3	==	5	transcript:KQJ85521
chr2H	HORVU.MOREX.r3.2HG0199060.1.V3	==	5	transcript:KQJ84775
chr2H	HORVU.MOREX.r3.2HG0187800.1.V3	==	5	transcript:KQJ84075
chr7H	HORVU.MOREX.r3.7HG0669610.1.V3	==	1	transcript:KQK18704
chr7H	HORVU.MOREX.r3.7HG0658830.1.V3	==	1	transcript:KQK19283
chr6H	HORVU.MOREX.r3.6HG0543700.1.V3	==	3	transcript:KQJ92873
chr6H	HORVU.MOREX.r3.6HG0617770.1.V3	==	3	transcript:KQK01769
	H. vulgare			O. sativa
chr2H	HORVU.MOREX.r3.2HG0187800.1.V3	==	Chr4	LOC_Os04g47830.1.MSUR7
chr7H	HORVU.MOREX.r3.7HG0669610.1.V3	==	Chr6	LOC_Os06g14406.1.MSUR7
	H. vulgare			S. bicolor
chr1H	HORVU.MOREX.r3.1HG0040050.1.V3	==	1	transcript:KXG38419
chr1H	HORVU.MOREX.r3.1HG0094930.1.V3	==	9	transcript:KXG22701
chr1H	HORVU.MOREX.r3.1HG0019730.1.V3	==	9	transcript:EES19009
chr1H	HORVU.MOREX.r3.1HG0064430.1.V3	==	9	transcript:OQU77943
chr4H	HORVU.MOREX.r3.4HG0416240.1.V3	==	1	transcript:OQU93492
chr4H	HORVU.MOREX.r3.4HG0338270.1.V3	==	1	transcript:EER93549
chr4H	HORVU.MOREX.r3.4HG0402720.1.V3	==	1	transcript:EER92800
chr3H	HORVU.MOREX.r3.3HG0293510.1.V3	==	3	transcript:OQU87667
chr3H	HORVU.MOREX.r3.3HG0320710.1.V3	==	3	transcript:KXG34126
chr3H	HORVU.MOREX.r3.3HG0231890.1.V3	==	3	transcript:EES02658
chr3H	HORVU.MOREX.r3.3HG0307470.1.V3	==	3	transcript:KXG33813
chr2H	HORVU.MOREX.r3.2HG0143700.1.V3	==	2	transcript:KXG36264
chr2H	HORVU.MOREX.r3.2HG0119710.1.V3	==	2	transcript:EER97632
chr2H	HORVU.MOREX.r3.2HG0116700.1.V3	==	2	transcript:KXG36860
chr2H	HORVU.MOREX.r3.2HG0141740.1.V3	==	2	transcript:EER97282
chr2H	HORVU.MOREX.r3.2HG0128410.1.V3	==	2	transcript:KXG36617
chr2H	HORVU.MOREX.r3.2HG0108640.1.V3	==	2	transcript:KXG37026
chr2H	HORVU.MOREX.r3.2HG0217790.1.V3	==	6	transcript:KXG27526
chr2H	HORVU.MOREX.r3.2HG0199060.1.V3	==	6	transcript:EES12902
chr2H	HORVU.MOREX.r3.2HG0103780.1.V3	==	6	transcript:EES10500
chr2H	HORVU.MOREX.r3.2HG0187800.1.V3	==	6	transcript:KXG26914
chr6H	HORVU.MOREX.r3.6HG0543700.1.V3	==	4	transcript:OQU84199
chr6H	HORVU.MOREX.r3.6HG0617770.1.V3	==	4	transcript:EES07568
	H. vulgare			A. thaliana
chr4H	HORVU.MOREX.r3.4HG0416240.1.V3	==	Chr2	AT2G44980.2.Araport11.447
chr3H	HORVU.MOREX.r3.3HG0293510.1.V3	==	Chr1	AT1G11100.4.Araport11.447

## Sheet: Table S4
Table S4. Non-synonymous/synonymous substitution rate (Ka/Ks) between gene duplicates of epigenetic regulators in barley.
	Seq_1	Seq_2	Ka	Ks	Ka_Ks	Divergence time (MYA)
Histone modifiers	HvSDG25	HvSDG15	0.445802	NaN	NaN	Na
	HvSDG28	HvSDG20	0.0268142	0.199691	0.134278	15.3609
	HvHDA12	HvHDA13	0.097868	0.713086	0.137246	54.8528
	HvHAC2	HvHAC3	0.190643	0.973359	0.195861	74.8738
DNA modifiers	HvMET1	HvMET3	0.175463	0.992835	0.17673	76.372
	HvMET3	HvMET2	0.0456804	0.436686	0.104607	33.5913
	HvDRM5	HvDRM3	0.117158	0.422578	0.277247	32.506
	HvDRM2	HvDRM1	0.144575	0.381858	0.378609	29.3737
	HvDRM2	HvDRM5	0.171923	0.387766	0.443368	29.8281
	HvDRM2	HvDRM3	0.162598	0.573667	0.283436	44.1282
	HvDRM2	HvDRM4	0.198746	0.421345	0.471694	32.4112
ATP dependent chromatin remodelers	HvDRD1_5	HvDRD1_6	0.124043	0.332305	0.37328	25.5619

## Sheet: Table S5
Table S5. Cis-acting regulatory elements identified in the 1.5 kb upstream region of the barley epigenetic regulatory genes.
Histone modifiers
	Hormone response														Stress response																		Light response
	ABRE	ABRE3a	ABRE4	AuxRR-core	CGTCA-motif	ERE	GARE-motif	P-box	TATC-box	TCA	TCA-element	TGACG-motif	TGA-element	AT~ABRE	ARE	as-1	DRE core	DRE1	GC-motif	LTR	MBS	MYB	MYB recognition site	MYB-like sequence	MYC	O2-site	STRE	TC-rich repeats	W box	WRE3	WUN-motif	MBSI	A-box	ACE	AE-box	ATC-motif	Box 4	C-box	chs-CMA2a	chs-Unit 1 m1	GATA-motif	G-Box	G-box	GT1-motif	GTGGC-motif	I-box	MRE	Sp1	TCCC-motif
HvSDG1	1	0	0	0	3	0	0	0	0	0	0	3	0	0	2	3	0	0	0	0	0	1	0	1	2	3	1	1	1	1	0	0	0	0	0	0	2	0	0	0	1	1	1	0	0	0	1	0	0
HvSDG2	1	0	0	0	1	0	2	0	1	0	0	1	1	0	1	1	0	0	2	0	0	3	1	0	0	0	1	0	0	3	0	0	2	0	1	0	0	0	0	0	0	1	1	0	0	0	0	0	0
HvSDG3	1	0	0	0	1	0	0	0	0	3	0	1	1	0	0	1	0	0	0	0	1	3	1	2	1	0	3	0	1	1	0	0	0	1	0	0	0	0	0	0	0	3	3	2	1	2	0	0	0
HvSDG4	3	0	0	0	3	1	0	0	0	1	0	3	0	0	2	3	0	0	1	1	0	4	1	3	4	0	3	0	0	1	0	0	0	0	0	0	0	0	0	0	1	3	3	0	0	0	0	1	0
HvSDG5	3	1	1	1	4	0	1	1	0	1	0	4	3	0	4	4	0	0	1	0	0	3	0	1	1	0	5	0	0	0	0	0	0	1	0	0	0	0	0	0	2	2	2	0	1	0	0	6	0
HvSDG6	1	0	0	0	2	0	0	0	0	2	0	2	0	0	1	2	3	1	1	0	2	4	0	0	1	0	1	0	1	2	0	0	2	0	1	0	0	1	0	0	2	1	1	0	0	0	0	1	0
HvSDG7	2	1	1	0	4	0	0	0	0	0	1	4	2	0	0	4	0	0	0	0	2	5	0	1	3	1	3	2	1	0	0	0	0	0	0	0	3	0	0	0	0	2	2	0	0	0	0	1	0
HvSDG8	1	0	0	0	1	0	1	0	0	0	0	1	1	0	0	1	0	0	1	0	0	2	0	1	1	1	2	0	0	1	0	0	0	0	1	0	0	0	0	0	1	2	2	0	1	0	1	1	0
HvSDG10	4	0	0	0	3	0	0	0	2	2	0	3	2	0	0	3	0	0	1	0	0	3	0	0	3	2	2	1	0	2	2	0	0	0	0	0	0	0	0	0	0	2	2	0	0	1	0	0	0
HvSDG13	1	1	1	0	1	1	2	1	0	0	1	1	0	0	0	1	0	0	0	0	1	9	1	0	2	1	1	1	1	0	0	1	0	0	0	0	0	0	1	0	0	1	1	0	0	0	0	0	0
HvSDG14	1	0	0	0	4	0	0	0	0	0	0	4	1	0	1	4	2	0	0	1	0	1	0	1	2	0	4	0	1	0	0	0	1	0	0	0	0	0	0	0	3	1	1	1	0	1	0	2	0
HvSDG15	5	0	0	0	2	0	1	2	0	0	1	2	0	0	3	2	2	0	1	0	0	1	1	0	2	0	2	0	0	1	0	0	2	0	0	0	0	0	0	0	0	6	6	1	0	0	0	0	1
HvSDG17	1	1	1	0	0	0	0	0	0	0	0	0	1	0	2	0	2	0	1	2	0	3	3	1	4	2	3	0	2	3	2	0	0	0	0	0	0	0	0	0	0	2	2	0	0	0	0	1	1
HvSDG19	0	0	0	0	1	0	0	0	0	5	0	1	1	0	0	1	2	1	1	0	1	2	2	0	6	0	2	0	2	0	0	1	1	0	1	0	1	0	0	0	0	1	1	0	0	0	0	1	0
HvSDG20	5	0	0	0	1	0	0	0	0	1	1	1	0	0	0	1	0	0	0	0	1	3	0	0	6	0	1	0	0	2	2	0	0	0	0	0	2	0	0	0	0	6	6	1	0	0	0	1	0
HvSDG21	6	0	0	0	0	0	1	0	2	0	0	0	0	0	1	0	1	0	0	0	1	2	1	0	2	1	3	0	1	2	0	0	1	0	0	0	0	0	0	0	0	8	8	0	0	0	0	1	0
HvSDG22	2	0	0	0	1	0	1	0	0	0	1	1	0	0	4	1	0	0	0	0	0	4	0	1	3	2	0	0	0	0	0	0	0	0	0	0	0	0	0	0	0	4	4	1	0	0	2	1	2
HvSDG24	1	0	0	0	0	1	1	0	0	0	0	0	0	0	2	0	3	1	0	0	1	4	0	2	2	0	5	0	0	1	1	0	0	0	1	0	2	0	0	0	0	1	1	2	0	0	0	4	1
HvSDG25	4	1	1	0	1	1	0	0	0	0	0	1	0	1	0	1	1	1	4	1	0	2	2	0	2	0	5	0	1	1	1	0	1	0	0	0	0	0	0	0	0	4	4	0	0	0	0	4	1
HvSDG27	4	0	0	0	3	1	0	0	0	0	0	3	0	0	0	3	1	0	0	1	1	4	0	1	6	0	3	0	0	0	0	0	1	0	0	0	0	1	0	0	0	4	4	0	0	0	0	2	0
HvSDG28	5	1	1	0	1	0	0	1	1	0	0	1	0	1	2	1	0	0	0	0	0	2	0	1	6	0	5	0	0	0	0	0	2	0	0	0	1	0	0	0	0	4	4	1	0	0	0	2	0
HvSDG11	1	0	0	0	2	0	0	0	0	0	0	2	1	0	0	2	1	1	1	2	1	3	0	0	0	1	2	0	0	3	1	0	3	1	0	0	1	0	0	0	0	4	4	0	0	0	0	3	0
HvSDG12	6	1	1	0	0	0	0	1	2	0	1	0	0	0	0	0	5	0	0	0	0	5	0	1	0	0	4	0	0	2	1	0	1	0	0	0	0	0	0	0	0	7	7	1	0	1	0	1	2
HvSDG26	4	0	0	0	2	0	1	0	0	0	0	2	0	0	1	2	1	1	3	0	1	4	0	0	1	1	8	0	1	4	0	0	1	0	0	0	0	0	0	0	0	5	5	0	0	0	0	0	1
HvPRMT1	2	0	0	0	1	0	0	0	0	0	1	1	0	0	2	1	0	1	0	0	0	3	0	1	1	0	0	1	1	2	1	0	0	0	1	0	3	0	0	0	1	3	3	1	0	1	0	0	0
HvHDMA1	0	0	0	0	1	0	0	0	0	2	0	1	1	0	3	1	0	0	0	0	1	6	0	0	2	1	1	0	0	0	0	0	0	0	0	0	0	0	0	0	0	1	1	0	0	0	0	0	0
HvHDMA2	3	0	0	0	1	0	0	0	0	0	0	1	0	0	0	1	1	0	1	0	1	1	0	0	4	0	2	0	1	2	0	0	1	0	1	0	0	0	0	0	0	4	4	0	0	0	0	4	2
HvHDMA3	4	0	0	0	2	0	1	0	0	0	0	2	1	0	2	2	0	0	1	0	0	5	1	2	2	0	7	0	0	2	0	0	1	1	0	0	0	0	0	0	0	5	5	1	0	0	0	4	0
HvHDMA4	4	0	0	0	3	0	0	1	1	0	2	3	0	0	0	3	0	1	0	1	0	2	2	0	5	1	0	0	0	1	0	0	0	0	0	0	0	0	0	0	0	2	2	0	0	1	0	0	0
HvJMJ1	0	0	0	0	1	2	0	1	0	1	0	1	0	0	3	1	0	0	0	0	0	6	2	0	1	1	4	0	1	2	0	0	1	0	0	0	0	0	0	0	1	1	1	0	0	0	0	1	0
HvJMJ10	2	2	2	0	2	2	1	3	0	0	0	1	2	0	1	2	0	0	2	1	0	14	0	1	5	1	7	1	5	2	1	0	1	0	1	1	1	0	0	0	0	5	5	1	0	0	0	3	0
HvJMJ11	1	0	0	0	2	1	0	1	1	0	1	2	0	0	1	2	0	0	0	0	0	2	0	0	4	2	0	0	1	0	0	0	0	0	0	0	1	0	0	0	0	1	1	0	0	0	0	0	0
HvJMJ2	7	1	1	0	2	1	1	0	0	0	2	2	2	0	2	2	1	0	3	0	0	5	0	1	1	0	2	1	0	2	0	1	1	0	0	0	0	0	0	0	0	7	7	0	0	0	0	2	0
HvJMJ3	1	1	1	0	1	0	0	0	1	0	0	1	1	0	1	1	0	0	1	0	1	4	1	1	9	1	7	0	1	1	0	0	0	0	0	1	0	0	0	0	0	2	2	0	0	0	0	1	2
HvJMJ4	2	1	1	0	2	1	0	0	0	0	0	2	1	1	1	2	0	0	1	1	0	1	0	0	2	0	3	0	0	1	0	0	1	1	0	0	0	0	0	0	0	2	2	0	0	0	0	1	0
HvJMJ5	3	1	1	0	1	0	0	0	0	0	0	1	1	0	1	1	2	0	2	1	0	0	1	0	1	0	9	0	0	1	0	0	3	0	0	0	1	0	0	0	0	2	2	0	0	0	1	5	1
HvJMJ6	7	0	0	0	2	0	0	0	0	0	1	2	3	0	0	2	10	1	0	1	0	1	0	0	0	0	5	0	0	3	0	0	0	1	0	0	1	0	0	0	0	11	11	0	0	2	1	2	3
HvJMJ7	4	0	0	0	2	0	0	1	0	0	0	2	1	0	1	2	0	0	0	0	1	4	0	0	5	0	3	0	1	0	0	0	0	0	0	0	1	0	0	0	0	4	4	0	0	0	1	2	1
HvJMJ8	5	1	1	0	4	0	0	1	0	0	0	4	0	1	1	4	0	0	1	0	0	1	1	0	4	0	1	1	1	0	0	0	0	1	0	0	1	0	0	0	0	5	5	1	0	1	0	1	0
HvHAC1	1	0	0	0	1	0	0	1	1	0	0	1	2	0	3	1	0	0	3	0	0	3	0	1	4	1	5	1	0	0	0	0	2	0	0	0	1	0	1	0	0	0	0	2	0	0	0	1	0
HvHAC2	3	0	0	0	4	2	1	0	0	2	0	4	0	0	1	4	0	0	4	1	0	1	0	0	1	0	7	0	0	0	0	0	1	0	0	0	0	0	0	0	0	3	3	0	0	1	0	5	1
HvHAC3	0	0	0	0	1	0	0	0	0	0	0	1	0	0	3	1	0	0	0	0	3	10	0	1	4	0	0	0	3	0	0	0	0	0	0	0	0	0	0	0	0	0	0	0	0	2	0	0	0
HvHAF1	5	1	1	0	3	1	0	0	0	0	2	3	0	0	1	3	1	0	2	1	0	0	1	0	1	0	6	1	0	2	0	1	0	0	0	0	0	0	0	1	1	4	4	0	0	1	0	5	1
HvHAG1	3	1	1	0	2	2	1	0	0	4	0	2	1	0	1	2	2	0	0	0	0	3	0	0	3	1	10	0	1	0	0	0	1	0	0	0	0	0	0	0	0	3	3	1	0	0	0	2	0
HvHAG2	2	0	0	0	1	1	0	0	0	0	0	1	0	0	0	1	3	0	0	0	0	2	0	0	2	0	0	0	1	0	0	0	2	0	1	0	1	0	0	0	0	3	3	0	0	0	0	1	0
HvHAM1	0	0	0	0	2	1	0	0	0	0	1	2	0	0	0	2	1	0	1	1	0	2	1	1	5	0	3	0	0	0	0	0	1	1	0	0	0	0	0	0	0	1	1	1	0	1	0	2	0
HvHDA1	3	0	0	1	5	1	0	0	0	0	0	5	0	0	0	5	2	0	0	1	1	2	1	1	0	0	0	0	0	2	1	1	2	0	1	0	0	0	0	0	0	2	2	0	0	0	0	1	0
HvHDA10	2	0	0	1	1	0	0	0	0	0	0	1	0	0	1	1	0	1	0	0	0	2	0	0	5	0	6	1	0	1	0	0	2	0	1	0	1	0	0	0	0	3	3	0	0	0	0	1	2
HvHDA11	2	0	0	0	1	0	0	0	1	0	0	1	1	0	2	1	2	1	1	0	0	2	0	1	4	1	3	0	0	1	0	0	1	1	0	0	3	0	0	0	0	2	2	1	0	0	0	0	0
HvHDA12	3	1	1	0	2	0	0	0	0	0	2	2	0	0	0	2	1	1	0	0	0	2	0	2	0	2	5	1	1	0	0	0	0	0	0	0	1	0	0	0	0	4	4	1	0	0	0	1	1
HvHDA13	0	0	0	0	3	1	0	1	0	2	0	3	0	0	2	3	2	0	1	2	1	2	1	0	2	1	2	0	0	0	0	0	2	0	0	0	0	0	0	0	4	1	1	1	0	0	0	1	0
HvHDA14	1	1	1	1	2	0	1	0	0	1	0	2	0	0	0	2	0	0	0	1	0	6	0	0	2	0	4	1	0	2	0	0	1	0	0	0	1	0	1	0	0	1	1	0	0	0	0	1	0
HvHDA2	3	1	1	0	4	0	0	0	0	0	0	4	1	0	2	4	1	0	0	0	3	7	0	0	5	0	8	0	0	1	0	0	0	0	0	0	0	0	0	0	0	3	3	0	0	0	0	0	0
HvHDA3	1	0	0	0	1	0	0	0	0	1	0	1	0	0	0	1	0	0	3	0	2	4	2	0	1	0	6	0	0	1	1	0	0	0	0	0	0	0	0	0	0	2	2	0	0	1	0	0	0
HvHDA5	2	0	0	0	4	0	1	0	0	0	0	4	0	0	1	4	2	0	2	0	0	2	0	0	1	0	0	0	2	1	0	0	3	0	0	0	0	0	0	0	0	4	4	0	0	2	0	1	1
HvHDA6	0	0	0	0	1	2	0	0	0	0	0	1	1	0	1	1	0	0	0	1	3	6	2	0	0	0	0	0	0	0	0	0	0	0	0	0	2	0	0	0	0	1	1	0	0	0	0	0	0
HvHDA7	0	0	0	0	1	0	0	1	0	0	1	1	1	0	2	1	1	0	0	0	0	1	1	0	2	1	1	2	0	0	0	0	0	0	0	0	2	0	0	0	3	2	2	0	0	1	1	1	0
HvHDA8	2	0	0	0	3	0	0	0	0	0	1	3	0	0	0	3	4	0	1	0	1	2	1	0	2	0	3	1	1	0	0	0	0	0	0	0	0	0	0	0	1	2	2	0	0	0	0	0	0
HvHDT1	1	0	0	0	0	0	0	0	0	1	0	0	0	0	1	0	0	0	1	0	0	2	1	1	1	3	8	0	2	0	0	0	1	0	0	0	0	0	0	0	0	2	2	1	0	2	0	0	0
HvHDT2	3	2	2	0	4	0	0	0	0	0	0	4	0	0	1	4	1	1	0	1	1	5	2	0	2	0	1	0	0	1	0	0	0	1	0	0	1	0	0	0	1	4	4	0	0	0	0	1	0
HvHDT3	5	0	0	0	4	0	0	0	0	0	0	4	0	0	0	4	0	0	0	0	0	1	0	0	3	0	3	0	0	1	0	0	2	0	0	0	1	0	0	0	2	14	14	0	0	2	0	0	2
HvSRT1	7	0	0	0	0	0	0	0	0	0	1	0	0	0	0	0	3	0	1	0	1	1	0	0	4	0	9	0	1	0	0	0	2	0	0	0	1	0	0	0	0	11	11	0	0	0	0	5	0
HvSRT2	3	1	1	0	7	0	0	0	0	0	2	7	2	0	0	7	1	1	3	0	1	5	1	0	4	3	4	0	0	0	0	0	0	0	1	1	0	0	0	0	1	2	2	0	0	0	0	1	0
DNA modifiers
	Hormone response															Stress response																			Light response
	ABRE	ABRE3a	ABRE4	AuxRR-core	CGTCA-motif	ERE	GARE-motif	P-box	TATC-box	TCA	TCA-element	TGACG-motif	TGA-element	AT~ABRE		ARE	as-1	DRE core	DRE1	GC-motif	LTR	MBS	MYB	MYB recognition site	MYB-like sequence	MYC	O2-site	STRE	TC-rich repeats	W box	WRE3	WUN-motif	MBSI		A-box	ACE	AE-box	ATC-motif	Box 4	C-box	chs-CMA2a	chs-Unit 1 m1	GATA-motif	G-Box	G-box	GT1-motif	GTGGC-motif	I-box	MRE
HcDRM4	3	2	2	0	2	2	0	0	0	2	1	2	1	0		0	2	0	0	1	0	1	4	0	1	1	2	2	0	1	0	2	0		0	0	0	0	3	0	0	0	1	6	6	2	0	0	0
HvCMT1	3	0	0	0	0	0	1	0	0	0	0	0	0	0		3	0	0	0	0	2	0	2	1	0	4	0	1	0	3	0	0	0		0	0	0	0	0	0	0	0	0	3	3	0	0	0	0
HvCMT2	3	0	0	0	0	1	3	0	0	0	1	0	0	0		3	0	0	1	0	0	0	6	1	1	3	0	1	0	0	0	1	0		0	0	1	0	0	0	0	0	3	4	4	1	0	1	0
HvCMT3	1	0	0	0	4	0	0	0	0	0	0	4	0	0		0	4	0	0	1	0	0	3	2	1	1	0	2	1	2	1	0	0		1	0	0	0	0	0	0	0	2	1	1	1	0	2	0
HvCMT4	9	2	2	1	2	0	0	0	0	1	0	2	1	0		0	2	2	0	1	2	0	1	5	1	2	1	1	0	0	1	0	0		5	0	0	0	0	0	0	0	0	7	7	2	0	0	0
HvDNMT2	1	0	0	0	5	1	0	0	0	2	0	5	0	0		0	5	3	0	2	0	2	5	0	2	1	1	3	0	1	1	0	0		3	0	0	0	0	0	0	0	0	3	3	1	0	0	0
HvDRM1	4	0	0	0	0	0	0	0	0	0	0	0	0	0		1	0	0	0	0	0	0	3	0	1	4	1	1	3	0	0	0	0		0	0	2	0	2	0	0	0	0	5	5	1	0	0	0
HvDRM2	1	0	0	0	2	0	0	1	0	0	1	2	0	0		1	2	0	0	0	0	0	4	0	2	6	0	4	0	1	0	0	0		0	0	1	0	1	0	0	0	0	1	1	2	0	1	0
HvDRM3	9	1	1	0	0	2	0	0	0	0	0	0	0	0		1	0	0	0	0	0	0	5	0	3	4	1	3	0	0	0	2	0		0	0	0	0	0	0	0	0	1	8	8	1	0	0	0
HvDRM5	2	0	0	0	0	0	0	1	0	0	2	0	2	0		1	0	0	0	0	0	1	5	1	0	0	0	3	1	0	1	0	0		1	0	0	0	1	0	0	0	1	2	2	0	0	0	1
HvMET1	0	0	0	0	1	0	1	1	1	0	0	1	0	0		1	1	0	0	0	0	0	5	2	0	3	0	5	0	0	2	0	0		0	0	2	0	0	0	0	0	0	1	1	0	0	0	0
HvMET2	1	1	1	0	0	0	0	0	0	0	0	0	0	0		0	0	0	0	0	1	1	4	0	0	5	0	1	0	0	1	0	0		0	0	0	0	0	0	0	0	0	2	2	1	0	0	0
HvMET3	2	0	0	0	2	0	1	0	0	0	0	2	0	0		0	2	3	0	2	0	2	9	1	1	3	0	3	0	0	0	0	0		2	0	1	0	2	0	0	0	1	0	0	2	0	0	0
HvDME1	1	0	0	0	0	0	0	0	0	0	0	0	1	0		1	0	2	0	0	0	0	6	0	1	4	0	7	0	2	0	1	1		1	0	0	0	0	0	0	0	0	1	1	3	1	0	0
HvDME2	0	0	0	0	1	3	0	0	1	0	1	1	0	0		2	1	0	0	0	0	0	1	0	0	3	0	1	0	1	0	0	0		0	0	2	0	0	0	0	0	1	0	0	0	0	0	0
HvDME3	1	0	0	0	1	0	0	0	0	0	0	1	1	0		0	1	1	0	0	1	1	3	0	0	4	0	7	0	2	0	0	0		1	0	0	0	1	0	0	0	0	2	2	0	0	0	1
HvDME4	7	0	0	0	1	0	1	0	0	0	0	1	0	0		1	1	1	0	0	0	0	5	0	1	2	3	0	1	0	0	0	0		1	0	1	0	1	0	0	0	0	7	7	2	0	0	0
ATP-dependant chromatin remodelers
	Hormone response															Stress response																			Light response
	ABRE	ABRE3a	ABRE4	AuxRR-core	CGTCA-motif	ERE	GARE-motif	P-box	TATC-box	TCA	TCA-element	TGACG-motif	TGA-element	AT~ABRE		ARE	as-1	DRE core	DRE1	GC-motif	LTR	MBS	MYB	MYB recognition site	MYB-like sequence	MYC	O2-site	STRE	TC-rich repeats	W box	WRE3	WUN-motif	MBSI		A-box	ACE	AE-box	ATC-motif	Box 4	C-box	chs-CMA2a	chs-Unit 1 m1	GATA-motif	G-Box	G-box	GT1-motif	GTGGC-motif	I-box	MRE
HvSnf2_1	2	0	0	0	4	0	0	0	1	0	0	4	2	0		3	4	2	0	1	0	0	2	0	0	3	1	3	1	0	0	0	0		0	0	2	0	0	0	0	0	0	2	2	0	0	0	2
HvSnf2_2	1	0	0	1	2	0	0	0	0	0	1	2	0	0		1	2	0	0	1	0	0	4	0	1	4	0	0	0	1	3	0	0		1	1	1	1	1	0	0	0	0	2	2	2	0	1	1
HvSnf2_3	5	0	0	1	4	0	0	0	0	0	0	4	1	0		2	4	1	0	0	1	1	3	0	0	1	3	3	0	0	0	0	0		2	0	0	0	1	0	0	0	1	4	4	0	0	0	1
HvLsh_1	1	0	0	0	1	1	0	0	0	1	0	1	0	0		2	1	0	0	0	1	1	2	1	0	2	1	2	0	0	0	1	0		0	1	0	0	0	0	0	0	0	1	1	1	0	1	0
HvLsh_2	5	0	0	0	3	0	0	0	0	0	0	3	0	0		0	3	1	1	3	0	0	0	1	0	0	0	6	0	3	3	0	0		1	0	0	0	0	0	0	0	0	5	5	1	0	0	0
HvLsh_3	2	1	1	1	2	1	0	0	0	0	0	2	0	0		2	2	1	0	2	0	0	2	1	0	3	1	2	0	1	0	2	0		0	0	0	0	1	0	0	0	1	3	3	0	0	0	0
HvIswi_1	0	0	0	0	2	2	0	0	0	0	0	2	0	0		0	2	1	0	1	1	0	2	0	1	3	0	2	0	1	1	0	0		0	0	1	0	2	0	0	0	0	0	0	0	0	0	1
HvIswi_2	1	0	0	0	1	2	0	0	0	0	0	1	0	0		2	1	1	0	1	2	0	2	0	2	0	1	1	0	0	0	0	0		1	0	1	0	0	0	0	0	0	0	0	1	0	0	0
HvALC1	1	0	0	0	2	1	1	1	0	0	0	2	0	0		2	2	0	0	1	0	0	2	0	1	1	0	1	1	0	0	0	1		1	0	0	0	2	0	0	0	0	0	0	0	0	0	0
HvChd1	2	1	1	0	0	0	0	0	0	0	0	0	1	0		1	0	0	0	4	1	0	3	0	2	3	0	12	0	0	1	0	0		2	0	1	0	0	0	0	0	0	2	2	0	0	1	0
HvMi-2_1	4	0	0	1	3	0	0	0	0	0	0	3	0	0		0	3	1	0	4	0	1	2	0	1	2	0	6	2	0	0	0	0		1	0	0	0	0	0	0	0	0	4	4	0	0	0	0
HvMi-2_2	3	1	1	0	3	1	0	0	0	1	0	3	0	0		3	3	2	0	1	0	0	2	1	0	1	0	1	1	0	1	0	0		1	0	0	0	0	0	0	1	0	2	2	0	0	0	0
HvMi-2_3	5	1	1	0	2	0	1	1	0	0	0	2	1	0		1	2	0	1	1	1	0	3	2	1	2	0	7	0	0	1	1	0		0	0	0	0	2	0	0	0	0	4	4	0	0	0	0
HvSwr1	1	0	0	0	2	0	0	0	0	0	0	2	0	0		1	2	4	0	4	1	2	4	1	1	1	0	4	0	0	2	0	0		0	0	0	0	0	0	0	0	0	0	0	0	0	0	0
HvIno80	4	1	1	1	3	2	0	0	0	0	0	3	0	0		1	3	3	0	4	0	0	2	3	0	1	0	6	0	0	0	0	0		7	0	1	0	0	0	0	0	0	5	5	0	0	0	0
HvEtl1	1	0	0	0	1	0	0	0	0	2	0	1	0	0		2	1	0	0	3	2	0	2	0	0	4	3	2	0	0	0	0	0		1	0	0	0	0	0	0	0	0	2	2	2	0	0	0
HvRad54	7	0	0	1	1	1	0	0	0	0	1	1	0	0		2	1	4	1	1	1	0	3	0	0	3	0	7	0	0	3	2	0		0	1	1	0	0	0	0	0	1	2	2	1	0	2	0
HvATRX	1	0	0	0	0	0	0	0	1	1	1	0	2	0		1	0	1	0	0	0	0	1	0	0	3	1	8	0	0	2	0	0		0	0	0	0	1	0	0	0	0	1	1	0	0	0	0
HvDRD1_1	3	0	0	0	1	0	0	0	0	0	2	1	0	0		1	1	0	0	1	0	1	2	0	1	2	0	1	0	2	0	0	0		0	0	0	1	0	0	0	0	0	3	3	1	0	0	0
HvDRD1_2	3	0	0	1	2	0	0	0	0	0	1	2	0	0		1	2	1	0	0	0	3	3	0	0	0	1	3	0	1	1	0	0		1	0	0	0	0	0	0	0	0	5	5	0	0	1	0
HvDRD1_3	1	0	0	0	1	1	0	1	0	0	0	1	3	0		2	1	0	0	0	1	0	3	0	0	3	0	1	0	2	2	0	0		0	0	1	1	1	0	0	0	3	1	1	0	0	0	0
HvDRD1_4	0	0	0	0	3	0	0	0	0	0	0	3	0	0		2	3	0	0	0	2	0	2	1	1	2	0	4	0	1	1	0	0		0	0	0	0	0	0	0	0	0	0	0	0	0	0	0
HvDRD1_5	0	0	0	0	0	0	0	0	0	0	1	0	2	0		1	0	0	0	3	0	0	5	0	0	3	0	1	0	0	1	0	0		0	0	0	0	1	0	0	0	0	0	0	0	0	0	0
HvDRD1_6	8	1	1	0	1	0	0	0	0	0	1	1	0	0		4	1	0	0	0	0	0	4	0	0	0	1	7	0	1	0	0	0		0	0	0	0	1	0	0	0	1	7	7	1	0	0	1
HvRad5_16_1	3	0	0	0	1	0	1	0	0	0	1	1	0	0		2	1	0	0	0	0	0	3	3	1	1	1	4	0	1	0	0	0		2	0	0	0	0	0	0	0	1	2	2	1	0	0	0
HvRad5_16_2	0	0	0	0	4	0	0	0	0	0	0	4	0	0		2	4	2	0	1	0	1	2	2	0	3	0	4	0	1	1	0	0		0	0	0	0	1	0	0	0	0	0	0	0	0	0	0
HvRad5_16_3	4	0	0	0	1	0	0	1	0	0	0	1	0	0		3	1	0	0	4	0	2	8	1	1	7	0	1	0	0	0	1	0		2	1	0	0	0	0	0	0	0	5	5	1	0	0	0
HvRad5_16_4	3	0	0	0	3	0	0	0	1	0	1	3	1	0		0	3	0	0	0	0	2	3	1	0	2	2	4	1	0	1	0	0		1	0	0	0	0	0	0	0	0	4	4	1	0	1	0
HvRis1_1	5	0	0	0	3	0	0	1	0	0	0	3	2	0		0	3	5	0	2	0	0	1	1	0	3	1	4	0	0	1	0	0		4	0	0	0	1	0	0	1	0	4	4	2	0	0	1
HvRis1_2	0	0	0	0	2	0	0	0	0	0	0	2	0	0		0	2	1	1	3	0	1	8	2	5	1	3	2	0	1	2	0	0		0	0	0	0	0	0	0	0	0	0	0	1	0	1	0
HvRis1_3	2	0	0	0	0	0	0	0	1	0	1	0	0	0		0	0	1	1	0	0	0	1	0	0	1	0	6	0	0	2	0	0		0	0	0	0	0	0	0	0	1	2	2	0	0	0	0
HvSHPRH	2	0	0	1	3	1	0	1	0	0	1	3	1	0		1	3	1	0	0	2	0	1	0	0	2	0	3	1	2	2	2	0		1	1	0	0	0	0	0	0	0	3	3	0	0	0	1
HvMot1	0	0	0	1	2	0	0	0	0	0	0	2	1	0		1	2	2	0	4	2	1	3	0	0	3	0	9	0	1	1	0	0		1	0	0	0	0	0	0	0	0	0	0	0	0	0	0
HvERCC6_1	4	1	1	0	4	1	0	0	0	0	0	4	1	0		0	4	0	0	0	0	0	2	0	1	4	0	2	0	2	1	0	0		0	1	0	0	2	0	0	0	0	5	5	1	0	1	0
HvERCC6_2	2	0	0	0	1	1	0	0	0	0	0	1	1	0		1	1	0	1	0	0	0	1	0	0	3	0	1	0	1	0	0	0		0	0	0	0	0	0	0	0	0	1	1	0	0	0	1
HvERCC6_3	1	1	1	0	5	0	1	1	0	2	0	5	0	0		0	5	0	1	0	0	0	2	2	0	8	0	2	0	1	0	0	0		0	0	0	0	0	0	2	1	1	1	1	0	0	0	0
HvERCC6_4	1	0	0	0	2	0	0	0	0	7	0	2	1	0		8	2	9	0	0	0	0	0	0	0	0	3	6	0	1	4	0	0		0	0	0	0	1	0	0	0	2	1	1	2	0	0	0
HvSMARCAL1_1	0	0	0	0	2	1	0	1	0	0	0	2	1	0		0	2	1	1	0	1	1	7	1	1	2	0	5	0	0	1	0	0		1	0	0	0	0	0	0	0	0	3	3	0	0	0	1
[truncated: 30 more columns]

## Sheet: Table S6
Table S6. Identification of CpG/CpNpG islands in the promoter regions of epigenetic regulatory genes in barley.
DNA methyltransferases (DNMTs)	Gene name	Begin site	End site	Length	G+C frequency	CpG o/e ratio	AT Skew	CG Skew	Start-p	Strand	Strand-p
	HvMET3	1	941	926	0.56	1.23	-0.37	-0.05	0.81	+	0.97
	HvCMT3	1	1524	1500	0.65	0.98	0.21	0.07	0.72		0.78
	HvDRM5	1	827	814	0.54	0.98	-0.09	0.15	0.54	+	0.96
	HvDNMT2	1	1086	1069	0.57	1.15	0.24	0.2	0.77	+	0.53
DNA demethylases (DMEs)	HvDME3	1	969	954	0.54	0.97	-0.14	-0.1	0.53	+	0.57
	HvDME1	856	1524	659	0.51	1.01	-0.25	-0.18	0.51	+	0.58
Histone acetyltransferases (HATs)	HvHAG1	1	1444	1421	0.57	0.94	0.1	0.14	0.61	+	0.71
	HvHAG2	610	1524	900	0.55	1.08	0.1	0.01	0.67		0.73
	HvHAM1	543	1524	966	0.53	1	0.12	0.04	0.57		0.66
	HvHAC1	55	981	911	0.48	0.93	0.05	-0.09	0.42		0.85
	HvHAC2	368	1524	1139	0.62	1.09	-0.07	-0.23	0.77		0.91
	HvHAF1	846	1524	668	0.57	1.1	0.13	-0.21	0.68		0.98
Histone deacetylases (HDACs)	HvHDA1	335	1254	905	0.49	1	-0.05	0.11	0.52	+	0.9
	HvHDA2	323	1418	1078	0.52	0.79	0.09	0.02	0.33		0.66
	HvHDA3	235	1524	1269	0.59	0.86	-0.02	-0.25	0.5		0.96
	HvHDA5	287	1493	1187	0.53	0.95	0.03	-0.02	0.54		0.62
	HvHDA8	1	1524	1500	0.56	0.82	0.03	-0.05	0.46		0.72
	HvHDA10	98	1157	1043	0.51	0.83	0.06	-0.15	0.36		0.93
	HvHDA13	944	1524	572	0.51	1.06	-0.01	-0.05	0.57		0.65
	HvHDA14	617	1524	894	0.54	0.91	0.16	0.1	0.46		0.6
	HvSRT1	1	1524	1500	0.63	1.04	0.01	0.12	0.76	+	0.82
	HvSRT2	1	1524	1500	0.53	1.01	-0.03	0	0.65	+	0.58
	HvHDT1	256	1276	1005	0.51	0.7	-0.16	-0.05	0.22	+	0.77
	HvHDT2	352	1152	788	0.48	1.07	-0.14	-0.13	0.58		0.55
	HvHDT3	35	1108	1056	0.51	1.31	0.14	-0.05	0.85		0.9
Histone methyltrasferases (HTMs)	HvSDG24	1	905	905	0.56	1.15	-0.17	-0.17	0.75		0.59
	HvSDG10	454	1281	828	0.48	0.81	0.2	-0.2	0.29		0.99
	HvSDG8	1	693	693	0.49	0.79	0.03	0.16	0.25	+	0.87
	HvSDG16	109	1410	1302	0.52	1.11	0.04	-0.06	0.72		0.75
	HvSDG21	183	1435	1253	0.53	1.09	0.01	0.05	0.71	+	0.65
	HvSDG19	587	1308	722	0.46	1.03	0.02	0.1	0.49	+	0.75
	HvSDG25	209	1444	1236	0.56	1.15	-0.12	-0.24	0.78		0.86
	HvSDG4	533	1501	968	0.51	0.96	0.09	-0.05	0.51		0.83
	HvSDG2	788	1500	713	0.56	1.27	-0.04	-0.08	0.82		0.64
	HvSDG11	1	1500	1500	0.56	1.11	0.23	-0.12	0.78		0.99
	HvSDG14	879	1410	532	0.51	1.33	0.01	-0.08	0.82		0.76
	HvSDG1	131	645	507	0.5	0.89	-0.02	-0.2	0.34		0.92
	HvSDG5	235	1387	1134	0.54	0.89	-0.12	-0.08	0.46	+	0.59
	HvSDG17	1	1181	1162	0.52	0.83	0	0.16	0.39	+	0.9
	HvSDG12	841	1500	649	0.5	0.74	0.13	-0.05	0.22		0.89
	HvSDG3	106	1049	928	0.5	0.64	0.01	0.13	0.16	+	0.84
	HvSDG6	1	1192	1172	0.6	0.93	-0.13	0.06	0.59	+	0.91
	HvSDG15	1	889	875	0.58	0.85	0.13	0.09	0.43		0.57
	HvSDG26	2	1390	1367	0.55	0.62	0.29	0.02	0.23		0.95
Histone demethylases (HDMs)	HvHDMA1	377	1201	812	0.49	0.69	-0.06	0.02	0.19	+	0.73
	HvHDMA2	304	1524	1201	0.57	0.97	-0.01	0.15	0.6	+	0.89
	HvHDMA3	644	1524	867	0.59	1.14	0.04	-0.14	0.76		0.91
	HvJMJ1	607	1524	903	0.52	0.9	0.06	-0.04	0.42		0.74
	HvJMJ2	1	1524	1524	0.54	1.02	-0.24	0.12	0.68	+	0.99
	HvJMJ3	325	1337	997	0.5	0.92	0.03	0.02	0.45		0.52
	HvJMJ4	392	1524	1115	0.52	0.98	0	-0.04	0.56		0.63
	HvJMJ5	1	1524	1500	0.6	0.97	-0.03	-0.08	0.67		0.67
	HvJMJ6	21	590	561	0.53	0.72	-0.38	0.03	0.21	+	0.99
	HvJMJ6	804	1524	710	0.49	0.76	0.13	0.2	0.23	+	0.79
	HvJMJ8	1003	1524	514	0.51	0.91	0.19	-0.13	0.37		0.98
	HvJMJ10	1	593	584	0.53	1.19	-0.29	0.23	0.73	+	1
ATP-dependent chromatin remodelers	HvSnf2_1	1	599	590	0.53	1.37	-0.01	0.1	0.86	+	0.82
	HvSnf2_2	902	1524	613	0.55	1.21	0.1	-0.16	0.76		0.96
	HvSnf2_3	1	519	511	0.5	0.86	0.11	-0.09	0.31		0.92
	HvSnf2_3	1000	1524	517	0.5	0.94	0.13	-0.15	0.4		0.97
	HvLsh_2	45	1524	1456	0.61	0.97	0.09	-0.17	0.67		0.97
	HvLsh_3	1	572	563	0.52	1.02	0.04	0.19	0.53	+	0.9
	HvIswi_2	928	1524	588	0.54	0.88	0.16	-0.28	0.38		1
	HvChd1	1	1524	1500	0.6	1.08	0.05	-0.19	0.78		0.95
	HvMi-2_1	1	1524	1524	0.52	0.96	0.16	-0.06	0.6		0.92
	HvMi-2_2	18	1524	1483	0.63	1.31	0.11	-0.08	0.92		0.9
	HvMi-2_3	1	869	855	0.6	0.97	-0.28	-0.01	0.58	+	0.95
	HvSwr1	1	1101	1083	0.63	0.98	-0.13	-0.14	0.67		0.63
	HvIno80	1	1524	1500	0.55	1.15	-0.11	-0.12	0.81		0.59
	HvEtl1	1	1524	1500	0.54	0.99	0.14	-0.07	0.64		0.92
	HvRad54	1	1032	1016	0.51	0.88	0.01	0.11	0.41	+	0.79
	HvATRX	159	1300	1123	0.51	0.83	-0.2	0.06	0.38	+	0.95
	HvDRD1_1	1	945	930	0.52	1.03	-0.22	-0.19	0.59		0.52
	HvDRD1_2	1	1524	1500	0.6	0.87	-0.02	0.08	0.56	+	0.78
	HvDRD1_4	688	1524	824	0.57	1.04	0.1	-0.12	0.63		0.94
	HvRad5_16_1	139	1492	1332	0.53	1.18	-0.06	-0.13	0.79		0.75
	HvRad5_16_2	1	1524	1500	0.54	0.98	0	0.1	0.63	+	0.8
	HvRad5_16_3	800	1524	714	0.56	0.89	0.04	-0.32	0.43		0.99
	HvRad5_16_4	1	914	900	0.56	0.87	0.17	0.13	0.43		0.52
	HvRis1_1	1	1524	1500	0.59	1.14	0.07	-0.11	0.82		0.9
	HvRis1_2	987	1524	530	0.52	0.92	-0.04	-0.29	0.39		0.97
	HvRis1_3	604	1524	906	0.54	0.62	-0.03	0.02	0.18	+	0.67
	HvSHPRH	919	1524	597	0.54	1.16	0.05	-0.27	0.7		0.98
	HvMot1	1	1524	1500	0.6	0.94	0.07	-0.21	0.64		0.97
	HvERCC6_4	1	1524	1500	0.58	0.9	0.23	-0.04	0.57		0.95
	HvSMARCAL1_1	735	1524	778	0.53	1.37	0.23	-0.04	0.88		0.95

## Sheet: Table S7
Table S7. Identification of tandem repeats in the promoter regions of epigenetic regulatory genes in barley.
	Gene name	Location	Period size	Copy number	Consensus size	Percent matches	Percent indels	Score	Number of the nucleotides				Entropy	Seed
									A	T	C	G	(0-2)
DNA methyltransferases (DNMTs)	HvCMT3	45-91	23	2	23	91	0	76	21	21	57	0	1.41	GGCGAGGAGAGGAGGGACCAGCC
	HvCMT3	1-570	87	6.6	87	77	13	561	16	25	50	7	1.7	GCCGCTGCTGCCGGCGAGGAGAGGAGGGACCGGCCGCTGCTGCCGGCGAGGAGAGGAGGGACCGGCCGGCGGGGAGAGGAGGGACCG
	HvCMT3	161-242	23	3.2	23	70	26	65	18	24	54	2	1.55	GCCGGCGGGGAGAGGAGGGACCG
	HvCMT3	161-558	55	7.1	55	89	5	571	17	25	51	6	1.68	GCCGGCGGGGAGAGGAGGGACCGGCCGCTGCTGCCGGCGAGGAGAGGAGGGACCG
	HvCMT3	370-416	23	2	23	95	0	85	19	21	59	0	1.38	GGCGAGGAGAGGAGGGACCGGCC
	HvCMT3	422-467	23	2	23	86	0	65	21	21	54	2	1.56	GCCGACGAGGAGAGGAGGGACCG
DNA demethylases (DMEs)	HvDME3	411-448	3	2.7	3	88	0	58	0	63	31	5	1.17	CGC
	HvDME2	1089-1237	60	2.5	60	79	4	167	40	21	10	27	1.85	CTAAACCGACACACATTCGATAATTTTAAAACCAAAAGATACAGTTTCAAAGTAATAGCA
Histone acetyltransferases (HATs)	HvHAG2	506-580	18	4.1	18	79	3	96	34	29	1	34	1.66	CCTACATATCTCATAATA
	HvHAC1	748-936	41	4.5	42	96	0	319	30	13	25	30	1.94	CTGAATGGGGATGCCATTGCTGATTATATACTAGTGAAACAT
	HvHAC2	748-936	83	2.3	83	93	1	317	30	13	25	30	1.94	CTGAATGGGGATGACATTGCTGATTACATACTAGTGAACATCTGAATGGGGATGCCATTGCTGATTATATACTAGTGAAACAT
	HvHAC2	914-955	19	2.2	19	91	0	66	26	14	33	26	1.94	CTGAATGAGGATGACATTG
	HvHAC2	422-458	19	2	18	94	5	65	40	10	0	48	1.38	TTACATTTAACATTTAAT
	HvHAF1	1019-1048	15	2	15	100	0	60	0	66	26	6	1.16	CCCCGCTCGCCGCCG
	HvHAF1	1305-1347	22	2	22	95	0	77	2	67	23	6	1.27	GCCGCCCCACCTCGCCGCCGCC
Histone deacetylases (HDACs)	HvHDA1	143-180	20	1.9	20	94	0	67	42	18	10	28	1.83	AACAAATTTTGGAAATCCCA
	HvHDA1	169-213	21	2.1	21	87	0	63	31	11	11	46	1.74	TTTTGGAAATACAGAACATTT
	HvHDA1	306-340	18	1.9	18	88	0	52	77	8	11	2	1.1	GAAACAAAAAACAAAAAG
	HvHDA1	758-892	50	2.7	50	88	0	189	15	25	42	17	1.88	AGTCGCTGATGGCGGAGTGGCCGGAGGTGCCTTGCAGCGGCCGGCAAGCC
	HvHDA2	304-347	22	2.1	22	87	8	65	45	40	4	9	1.56	AACCAACAACCCTAACTCAGCA
	HvHDA3	663-761	6	16.1	6	80	19	120	0	65	18	16	1.27	CCCTCG
	HvHDA3	666-761	36	2.7	36	100	0	192	0	64	18	16	1.29	TCGCCCCGCCTCGCCCTCGCCCTCGCCCTCGCCTCG
	HvHDA3	673-818	36	4.1	35	77	16	106	2	61	21	14	1.45	GCCTCGCCCTCGCCCTCGCCCTCCCGAGCTCGGCA
	HvHDA3	757-838	20	4.1	20	76	14	96	7	58	23	10	1.57	CCCTCCCGAGCTCCGGCAGC
	HvHDA3	872-957	20	4.2	20	74	14	86	11	48	27	11	1.74	CGAGCTCCGACGGCCTCGCT
	HvHDA3	884-963	41	2	41	87	5	117	11	52	25	11	1.7	GCCTCGCCCGAGCTCCAACGACCTCGCTCGAGCCCCGCCAC
	HvHDA11	353-387	18	1.9	18	100	0	70	11	0	17	71	1.14	TTTTTTTTGTTTTGAGAT
	HvHDA13	986-1119	38	3.6	38	95	1	243	23	13	26	36	1.92	ACGGATGCGTTTCATTAGATGATGGATTCTTTCTAGAG
	HvHDA13	1006-1068	21	3.2	21	62	25	55	23	12	28	34	1.92	GATGGATTCTTTCTAGAGACG
	HvHDA13	1009-1105	17	5.2	17	75	18	95	23	13	26	36	1.92	GGATTCTTTCTAGAGAC
	HvSRT1	65-173	30	3.5	32	91	7	179	12	11	18	57	1.64	TTTGTTCTTTTACATTTGTTTTGAGGGGTTAC
	HvHDT1	752-778	3	9	3	100	0	54	0	66	33	0	0.92	CCG
	HvHDT2	1043-1099	22	2.6	22	86	2	71	22	22	12	42	1.87	TTTTGCTACAACCGACATCATT
	HvHDT3	454-482	13	2.2	13	100	0	58	17	48	27	6	1.72	CACCGGCTCGCAG
	HvHDT3	356-573	104	2.1	104	96	0	400	24	42	25	7	1.81	CTCGCAGCACCGGCTCGCAGCACGACGAAGCCGCCACAGCAACTCCGGTGACCGCACAACACGACGGATCCGTCGCAGCAACTCCGACGACCTCACAACACCGG
	HvHDT3	519-664	52	2.8	52	82	4	177	23	36	28	11	1.9	CACGACGGAGCCGTCGCAGCAACTTTGACGACCTCAGAGCACCGGCTCGCAG
	HvHDT3	460-737	143	1.9	143	83	1	351	25	37	26	11	1.89	CTCGCAGCACCGGCTCGCAGCAAGACGAAGCCGCCACAGCAACTCCGGCGACCGCACAACACGACGGAGCCGTCACAGCAACTCCGAAGACCTCGTAGCACCGGCTCACAACACGACGAAGCCGTCGCAACAACTTTGACGGC
	HvHDT3	570-788	91	2.4	91	82	0	240	26	35	26	12	1.91	GCACGACGGAGCCGTCACAACAACTTCGAAGACCTCGTAGCACCGGCTCACAACAAGACGAAGCCGTCACAGCAACTCCGGCGACCTCACA
	HvHDT3	616-703	39	2.3	39	83	0	113	27	32	26	13	1.94	CTCGCAGCACGACGGAGCGGTCACAGCAACTTCGAAGAC
	HvHDT3	712-793	39	2.1	39	88	4	121	30	39	21	8	1.84	AACACGACGGAACCGTCACAGCAACTCCGACGACCTCGC
Histone demethylases (HDMs)	HvHDMA2	889-934	20	2.3	20	84	0	65	13	15	60	10	1.58	GAGGCGGGGCGGAGGTCCAG
	HvHDMA2	1000-1041	21	2	20	90	4	66	9	28	52	9	1.65	GACGGGGCCTCGATGCGGCG
	HvJMJ1	785-887	44	2.3	44	91	0	152	27	25	33	13	1.93	GGAGGAGCTGCAACCTACAGCAGCAAGAGCTGCAACCGCAGGTT
	HvJMJ1	815-887	22	3.3	22	67	7	67	24	26	32	16	1.96	TGCAACCGCCGGTTGGAGGAGT
	HvJMJ4	1428-1452	5	5	5	100	0	50	0	60	0	40	0.97	CCTCT
	HvJMJ6	403-443	3	13.7	3	86	0	55	4	0	60	34	1.18	TGG
	HvJMJ6	404-485	18	4.6	18	68	10	51	7	0	57	35	1.27	GGTGGTGGTGGAGTTGGA
	HvJMJ6	594-763	46	3.7	46	92	0	279	27	7	21	44	1.79	TTTTAGGTGCTCCGGTAGATTAGTATAAATTTAGTTGTTTAACTAG
Histone methyltransferases (HMTs)	HvSDG10	586-620	2	17.5	2	100	0	70	51	48	0	0	1.00	AC
	HvSDG10	1432-1457	1	26.0	1	100	0	52	0	100	0	0	0.00	C
	HvSDG25	73-360	143	2.0	143	83	2	364	34	16	12	36	1.86	TACTCCCTCAGTTCCTAAATAAAAGTCTTTAAAAAAGTTTCACTAATGGACTACATACGGATATATATAGACATACTTTAGAGTATAGATTCACTCATTTTGCTCCGTATATAGACACCTAGTAAAATATCTTAAAAAACTTA
	HvSDG4	225-267	20	2.1	21	83	8	54	30	16	2	51	1,57	TTTTTTCAATTCACAAACAAT
	HvSDG4	1288-1425	53	2.6	53	91	0	240	22	24	36	15	1.93	GCGGAAGCGGAAGCGGGCGCGACTAACGGATATTTGGTTACCGCCTTCCCATG
	HvSDG2	1049-1074	7	3.6	7	100	0	52	0	26	42	30	1.56	TTGCGGC
	HvSDG13	744-801	29	2.0	29	100	0	116	17	27	17	37	1.92	GGTTGATGCTATGCTTCATCCACCCTATT
	HvSDG22	1106-1281	51	3.5	51	82	3	214	18	16	21	43	1.88	GATTCCCTCGATTGCTTTTTATTGTGGACTCGTTCGGTTTGAAAAGGATCC
	HvSDG12	746-807	19	3.4	19	79	20	87	53	22	3	20	1.60	AAATAAACCTACGTACACT
	HvSDG12	759-838	15	5.0	15	72	24	65	52	21	3	22	1.62	TACACTAAATAAACT
	HvSDG12	742-851	35	3.0	35	88	5	148	53	20	3	21	1.61	ACTAAAATAAACCTACGTACACTAAATAAACTTAC
	HvSDG26	117-149	3	11.0	3	93	0	57	33	63	0	3	1.10	CCA
ATP-dependent chromatin remodelers	HvIswi_1	300-339	15	2.7	15	92	3	64	5	5	15	75	1.15	TGTTTTGTTTTATTC
	HvIswi_1	705-744	20	2	20	100	0	80	50	20	10	20	1.76	TGCAAGTAACTACAAACAAT
	HvIswi_1	1014-1040	13	2.1	13	100	0	54	48	22	22	7	1.75	ACGCGAGAAATAC
	HvIswi_1	1084-1120	17	2.1	18	85	14	51	75	2	13	8	1.13	AAAGGATGACAAAAAAAA
	HvIswi_2	1043-1104	30	2.1	30	96	0	115	22	27	20	29	1.99	ACCCAGTCTCTAAGTCTAGCCTTAGATGTG
	HvIswi_2	1271-1303	6	5.5	6	92	0	57	51	45	3	0	1.16	AAACCC
	HvALC1	42-97	21	2.7	21	77	0	67	50	21	23	5	1.69	ACAGACGGCAAAGACAAAACA
	HvALC1	1048-1118	2	35.5	2	97	0	133	49	0	1	49	1.09	AT
	HvChd1	530-563	17	2	17	94	0	59	50	0	50	0	1	AGAGAGGAGAGAAGAGA
	HvMi-2_1	927-1005	31	2.5	31	82	8	81	30	24	13	31	1.94	TTTCCAAACAAGTCCACAGGTCAGATCTTTA
	HvIno80	168-213	12	3.8	12	82	0	56	15	21	47	15	1.81	TCGCGGGACGGT
	HvIno80	159-213	24	2.3	24	84	6	67	16	18	49	16	1.81	TGGGACGGTTCGCGGGACGGATCA
	HvRad54	675-755	40	2	41	85	4	110	16	30	39	13	1.87	AGCCGACCAGTACGCGTGGGCCAAGGGGGCCGACTATCGCT
	HvDRD1_5	232-777	274	2	274	95	0	995	30	24	19	25	1.98	AAAAAATGGGAGAGATTTTCACTTCCCGGCCTCTGCACCAACTAGGGATGCATACAACCATTTTAGTATGAGTACCAAGATAAACACGGTCCTCAGAATTTTTTTAAATGAGTATCAAGACATTTCTTGATGAGTGGTTCCACCACACACCAAACTTGATCCTCAATAAACGGGGGAAAACCCTGTGCATCACCTGTCAATTCTAGGAATTGAACTCGGGTCGTTAGGATGCACAAACGCATGCCCAACCAATCAGCCAACGCTCTCTTTGCTA
	HvDRD1_5	1363-1470	53	2	53	94	0	189	29	16	16	37	1.91	TAGCAGAAGAGTATTGCTGATACCAATTTATTTCCTCACTCTTGTATGACAAG
	HvRad5_16_4	1364-1419	25	2.2	25	90	0	94	25	39	19	16	1.91	CACAACCCGACAGTTCCTTCCGGAG
	HvMot1	657-709	4	13.2	4	100	0	106	50	24	0	24	1.49	ACAT
	HvMot1	718-756	5	7.8	5	82	0	51	58	2	35	2	1.25	GAGAA
	HvERCC6_3	443-485	22	2	22	85	0	59	23	25	16	34	1.95	CTTGTCCTTATCAACACATGAG
	HvERCC6_4	608-1493	99	9.1	99	80	9	849	32	23	32	12	1.91	GGAGGAGGAGCCCGGCGACATACTTCTGGAGTGCATCGATGATGAAGACGAGGCCGACCAGGAGATGGAAAACCACCATGACAACGACGGCGACAAGGA
	HvERCC6_4	639-1493	195	4.4	194	85	7	976	32	23	32	11	1.91	TGCATCGATGATGAAGACGAGGCCGACCAGGAGATGGAAAACCACCATCATGACACCGACGGCAACGAGGAGGAGGAGCCGGCCGACATACTTCTGGACTGCATAGATGATGAAGACGAGGCCGACCAGGAGATAGAAAACCACCATGACAACGACGGCGACAAGGATGAGGAGGAGCCCGCGACATTCTTGAG
	HvERCC6_4	1234-1490	93	2.7	93	84	6	318	33	24	32	9	1.88	GATGAAGACGAGGCAGACCAGGAGGTGGAAAACCACCATGACACCGACGGCGACGAGGAGGAACCCGCCGACATACTTCTGGACTCCAACGAC

## Sheet: Table S8
Table S8. MiRNA targeting sites detected in the coding sequences of epigenetic regulatory genes in barley.
	miRNA_Acc.	Target_gene	Expectation	UPE$	miRNA_length	Target_end	miRNA_aligned_fragment	Target_aligned_fragment	Inhibition	Multiplicity
DNA methyltranferses (DNMTs)	hvu-miR6192	HvMET3	4.5	19.519	22	4535	UAGGAGAGGGGGGAAGGGAUCU	CUGUGCCGCCUCCCCUCUCCUA	Cleavage	1
	hvu-miR6201	HvMET1	4	22.513	22	2480	UGACCCUGAGGCACUCAUACCG	UCCGAUCAAUGCCUUGGGGUCA	Cleavage	1
	hvu-miR6205	HvCMT1	4	13.174	23	3842	AGGAUGUUUGGAUACGUUUUAGU	GUGCUGACGUGUCCAAAUAUUCA	Cleavage	1
	hvu-miR6208	HvDRM1	4	13.913	22	100	GUGCAUCAAGAUCGGCUCAUCU	AGAUGUGUCGAUCUUGAUCUAU	Cleavage	1
	hvu-miR171-5p	HvDRM1	4.5	15.281	21	120	UGUUGGCUCGACUCACUCAGA	UGUGAGUUAGUUGAUUCGAUA	Cleavage	1
	hvu-miR5048a	HvCMT3	4.5	21.962	22	1078	UAUUUGCAGGUUUUAGGUCUAA	GCUGGCCUGAAACUUGAAACUA	Cleavage	1
	hvu-miR5048b	HvCMT3	4.5	21.962	22	1078	UAUUUGCAGGUUUUAGGUCUAA	GCUGGCCUGAAACUUGAAACUA	Cleavage	1
	hvu-miR5053	HvCMT3	4.5	23.739	21	2373	CGCAGCUGUAGUCGCCGGCGU	GAGACGGUGCCUACGGUUGUG	Cleavage	1
	hvu-miR6179	HvMET3	4.5	23.063	22	4587	AACCAGUCGAGGCCAGGGGGUU	CGACGCCAAGCCUCGACUGGCU	Cleavage	1
	hvu-miR6180	HvDRM3	4.5	17.28	20	870	AGGGUGGAAGAAAGAGGGCG	GGCCACCUUUCUUCUACUAU	Cleavage	1
	hvu-miR6210	HvCMT2	4.5	19.157	22	860	ACUCCUUGGUUAUCAACUUCGA	AUGAUGUUGUUAAACGAGGAGU	Cleavage	1
	hvu-miR171-3p	HvMET1	5	20.083	21	3843	UGAUUGAGCCGUGCCAAUAUC	ACUUUUGGCGUUGCUCAGUCC	Translation	1
	hvu-miR6180	HvDRM4	5	10.851	20	858	AGGGUGGAAGAAAGAGGGCG	GACCACCUUUUUUCUACUUU	Cleavage	1
	hvu-miR6196	HvCMT1	5	20.469	21	3732	AGGACGAGGAGAUGGAGAGGA	CUUUUACCAUCUGGUCGUCCU	Cleavage	1
	hvu-miR6198	HvMET3	5	23.185	22	3594	GCUCUGUCUUGGAUGGUCAUUC	UGGUGGCCCUCCAUGCCAGGGC	Cleavage	1
	hvu-miR6202	HvCMT1	5	21.012	20	3786	UGAAGAUUUUAAGCAUUGAA	GUAGAUGCUUAAGACCUUUU	Cleavage	1
	hvu-miR6203	HvDRM4	5	22.419	22	1202	AGACGAUUAAGAAGACCUGCAA	CUCCAAGUGUUCAGAAUCGUCU	Translation	1
DNA demethylases (DMEs)	hvu-miR6196	HvDME2	3.5	20.561	21	2567	AGGACGAGGAGAUGGAGAGGA	AUCUCCCUAUCUCCUGGUUCU	Cleavage	1
	hvu-miR6205	HvDME1	4	18.697	23	2436	AGGAUGUUUGGAUACGUUUU-AGU	ACUCAGAAUGUAUCUGACCAUCUU	Cleavage	1
	hvu-miR6189	HvDME2	3.5	24.017	20	169	AGGUGAUGCUGUGGUGAUCU	UGAUAAGCACGGCUUCAUCU	Cleavage	1
	hvu-miR5049d	HvDME1	5	19.446	21	1885	UACAAUUAUUUAGGAACGGAG	UUCAGUCCCCAAAUAAUGGUA	Cleavage	1
	hvu-miR6192	HvDME2	5	17.821	22	2562	UAGGAGAGGGGGGAAGGGAUCU	AGAUCCAUCUCCCUAUCUCCUG	Cleavage	1
	hvu-miR6204	HvDME3	5	19.502	22	3741	AGGAGAAUAAUUAGAGCUGUGA	GAUCAGAUAUGAUUGUUCUUUA	Cleavage	1
	hvu-miR6210	HvDME1	5	24.528	22	1094	ACUCCUUGGUUAUCAACUUCGA	UCGAAUUUGGUGAACAUGGAGU	Cleavage	1
Histone acetyltranferases (HATs)	hvu-miR1120	HvHAC1	4.5	17.229	24	2558	ACAUUCUUAUAUUAUGGGACGGAG	AUGCUUGCCAUAUUGUGAGAAUGA	Cleavage	1
	hvu-miR6181	HvHAM1	4.5	23.891	23	622	UGCUCUUCAUGGACUGCGGCGCC	UUGCCUGAACUUCAUGAAGCGCA	Cleavage	1
	hvu-miR1436	HvHAC2	5	18.745	21	2421	ACAUUAUGGGACGGAGGGAGU	CAUCCAUCUGUUCCAAAACGU	Cleavage	1
	hvu-miR6177	HvHAF1	5	22.021	22	1780	UACCAUGGACAGAAGGCACUUA	GUGGUACAUUCUGUUCCUGGUC	Cleavage	1
	hvu-miR6189	HvHAC1	5	11.334	20	1122	AGGUGAUGCUGUGGUGAUCU	CUGAAACCACAGCAUUAUCU	Cleavage	1
	hvu-miR6198	HvHAF1	5	19.047	22	3107	GCUCUGUCUUGGAUGGUCAUUC	CUUGUACCAACCAGGACAGAGA	Cleavage	1
Histone deacetylases (HDACs)	hvu-miR5049c	HvHDA1	4	-1	23	1201	AGACAAUUAUUUUGGGACGGAGG	CCUCUGUCUUAAAAUGAAUGUUU	Cleavage	1
	hvu-miR6192	HvHDT1	4	-1	22	1238	UAGGAGAGGGGGGAAGGGAUCU	CACCUCUUUCUUUCCUCUUCUA	Cleavage	1
	hvu-miR6192	HvHDA3	4	-1	22	1158	UAGGAGAGGGGGGAAGGGAUCU	CUCUUCCUCCCCCCUCUUCCUA	Cleavage	3
	hvu-miR1436	HvHDA1	4.5	-1	21	1195	ACAUUAUGGGACGGAGGGAGU	ACUUCCUCUGUCUUAAAAUGA	Cleavage	1
	hvu-miR169	HvHDA6	4.5	-1	21	1346	AAGCCAAGGAUGAGUUGCCUG	UUGGUUGCUCAUCGUUGGCUC	Cleavage	1
	hvu-miR6196	HvHDA11	4.5	-1	21	365	AGGACGAGGAGAUGGAGAGGA	CUCUCUCCUUUUUUUUGUUUU	Cleavage	1
	hvu-miR6204	HvHDA14	4.5	-1	22	329	AGGAGAAUAAUUAGAGCUGUGA	GAACUGCUCUCAGUAUUCUCUU	Translation	1
	hvu-miR6210	HvHDA7	4.5	-1	22	1378	ACUCCUUGGUUAUCAACUUCGA	GGAAAGGUGAUAGAGAAGGAGU	Cleavage	1
	hvu-miR171-5p	HvSRT1	5	-1	21	429	UGUUGGCUCGACUCACUCAGA	AGGGAGCGAGUCGAGCGACCA	Cleavage	1
	hvu-miR5049a	HvHDA7	5	-1	21	407	UCCUAAAUACUUGUUGUUGGG	AUCAACAUUAAUUAUUUGUGA	Translation	1
	hvu-miR5052	HvHDA5	5	-1	21	817	ACCGGCUGGACGGUAGGCAUA	CACGGCCAUCUUCCAGCCGGU	Translation	1
	hvu-miR6180	HvHDA8	5	-1	20	1172	AGGGUGGAAGAAAGAGGGCG	CCUCCUCUUUCUUUUGCUUG	Cleavage	1
	hvu-miR6180	HvHDT1	5	-1	20	1235	AGGGUGGAAGAAAGAGGGCG	UCACCUCUUUCUUUCCUCUU	Cleavage	1
	hvu-miR6192	HvHDA3	5	-1	22	1139	UAGGAGAGGGGGGAAGGGAUCU	CCAUUCCUUCACCUCCCUCCUC	Cleavage	3
	hvu-miR6192	HvHDA3	5	-1	22	1005	UAGGAGAGGGGGGAAGGGAUCU	AACUCUCCUCCUCCUCCUCCUC	Cleavage	3
	hvu-miR6196	HvHDA7	5	-1	21	371	AGGACGAGGAGAUGGAGAGGA	AUUUUUCCUUUUCUUCUUCCU	Cleavage	1
	hvu-miR6211	HvHDT3	5	-1	20	1192	CAGAUCAAGACGCUCCGGCA	GGCCGGCUUGUUUUGAUUUA	Cleavage	1
Histone methyltransferases (HMTs)	hvu-miR1120	HvSDG3	4	23.291	24	1458	ACAUUCUUAUAUUAUGGGACGGAG	CGCAAGCCAGUAAUAUAUGAAUGU	Cleavage	1
	hvu-miR6186	HvSDG27	4	18.784	21	373	CGAGGAAGGCGCUGAGAGAGA	CCUCUCUCAGCGCCAUACUCU	Cleavage	1
	hvu-miR6196	HvSDG22	4	10.687	21	26	AGGACGAGGAGAUGGAGAGGA	AGCUCUACACCACCUCGUCCU	Translation	1
	hvu-miR6202	HvSDG21	4	19.573	20	3192	UGAAGAUUUUAAGCAUUGAA	UUCCAGGUUUAGAAUCUUCU	Cleavage	1
	hvu-miR168-3p	HvSDG15	4.5	13.754	24	1923	GAUCCCGCCUUGCACCAAGUGAAU	GACUACAUGGAGCAAGGCGUGGUU	Cleavage	1
	hvu-miR6183	HvSDG19	4.5	20.489	22	1068	UGAGCGAGUUGGCUGCAAGUUC	GGCCCUGAAGCCAAUUCGGUUA	Cleavage	1
	hvu-miR6192	HvSDG27	4.5	6.365	22	146	UAGGAGAGGGGGGAAGGGAUCU	CGCUCGCCUCCCUCUCCUCCUA	Cleavage	1
	hvu-miR6213	HvSDG3	4.5	15.919	21	804	ACAGAUUGCUACAGACUGGUC	GAGGAUUCUGUAGCAAUAUGU	Cleavage	1
	hvu-miR1120	HvSDG24	5	18.65	24	4643	ACAUUCUUAUAUUAUGGGACGGAG	UGAUGCUACAAGAUAUGGGAAUGU	Cleavage	1
	hvu-miR168-5p	HvSDG5	5	14.754	21	1574	UCGCUUGGUGCAGAUCGGGAC	UACCAGAUAUGCACCAGAUGA	Cleavage	1
	hvu-miR171-3p	HvSDG28	5	12.173	21	741	UGAUUGAGCCGUGCCAAUAUC	AUGGUUGGCACGUCUAAGUCA	Cleavage	1
	hvu-miR5048a	HvSDG13	5	22.962	22	296	UAUUUGCAGGUUUUAGGUCUAA	GCUGCUCUCAGGCUUGCAAGUG	Cleavage	1
	hvu-miR5048b	HvSDG13	5	22.962	22	296	UAUUUGCAGGUUUUAGGUCUAA	GCUGCUCUCAGGCUUGCAAGUG	Cleavage	1
	hvu-miR5049d	HvSDG24	5	12.199	21	1780	UACAAUUAUUUAGGAACGGAG	UCACCUUCCUGAGUAAUUCUG	Cleavage	1
	hvu-miR5049e	HvSDG25	5	13.666	21	2392	AAUUAUUUAGGUACAGAGGGA	UCCUUUUCAACCUGAAUAAUG	Cleavage	1
	hvu-miR5053	HvSDG2	5	22.697	21	246	CGCAGCUGUAGUCGCCGGCGU	GAGGUGGCGGUUCCGGUUGCG	Cleavage	1
	hvu-miR5053	HvSDG16	5	22.144	21	33	CGCAGCUGUAGUCGCCGGCGU	CAGCAGCCGGCUUCAGUUGUG	Cleavage	1
	hvu-miR6183	HvSDG27	5	16.706	22	346	UGAGCGAGUUGGCUGCAAGUUC	CUCCUCUCGGCCUACUCGCUCC	Translation	1
	hvu-miR6188	HvSDG26	5	15.59	22	6185	GGUGGAUCGAUGAACCCGGCGA	AAUUCGGCUUCAU-GAUCCAUC	Cleavage	1
	hvu-miR6189	HvSDG10	5	24.803	20	750	AGGUGAUGCUGUGGUGAUCU	AGAUUGAUGUAGCAUCAUCC	Cleavage	1
	hvu-miR6189	HvSDG19	5	21.119	20	3058	AGGUGAUGCUGUGGUGAUCU	GGAUGAGCAUAUCAUCAUUU	Cleavage	1
	hvu-miR6191	HvSDG8	5	13.772	20	1231	UAGAUUUGUCUAGAUAUGAA	AUCAAUUAUAGAUGAAUCUG	Cleavage	1
	hvu-miR6193	HvSDG28	5	20.37	23	217	CUCUGCCACCGGUCCAUGACGAC	AUCCUCAGUUACUUGUGGCAGAG	Translation	1
	hvu-miR6196	HvSDG27	5	17.344	21	388	AGGACGAGGAGAUGGAGAGGA	UACUCUCUCUCUCCUCGGCUC	Cleavage	1
	hvu-miR6197	HvSDG24	5	20.825	21	1345	UCUGUUCCUAAAUGUAAGACG	CUUCUGACUUGUGGGGACAGA	Translation	1
	hvu-miR6200	HvSDG17	5	15.364	21	1218	UUUGGCCAACUAGAUCUAUGA	UCAGAGAACGAGUUGGUCAAC	Cleavage	1
	hvu-miR6210	HvSDG17	5	12.503	22	1288	ACUCCUUGGUUAUCAACUUCGA	AGAAAGUCCAUGGUUAAGGAGA	Cleavage	1
	hvu-miR6214	HvSDG1	5	23.404	20	601	CGACGACGACGAGCACGACA	CGGCGUCCUCGUCGGCGACG	Cleavage	2
	hvu-miR6214	HvSDG1	5	23.632	20	634	CGACGACGACGAGCACGACA	CGCCGAGCUCUGCGUCGUCG	Translation	2
Histone demethylases (HDMs)	hvu-miR156a	HvHDMA2	3.5	10.367	21	789	UGACAGAAGAGAGUGAGCACA	GCUGCACACUCUUUCCUGUCG	Cleavage	1
	hvu-miR156b	HvHDMA2	3.5	10.367	21	789	UGACAGAAGAGAGUGAGCACA	GCUGCACACUCUUUCCUGUCG	Cleavage	1
	hvu-miR5049f	HvHDMA3	3.5	21.531	21	2248	AAUUAAUAUGGAUCGGAGGGA	UACCAUCGAUCAAUAUUAGUU	Translation	1
	hvu-miR6192	HvHDMA2	4	7.041	22	874	UAGGAGAGGGGGGAAGGGAUCU	CCCUCCCAUCCUCCCCCUUCUG	Cleavage	1
	hvu-miR6208	HvHDMA3	4	21.112	22	5101	GUGCAUCAAGAUCGGCUCAUCU	GCAUGGGUUGAUAUUGAUGCAG	Translation	1
	hvu-miR166a	HvJMJ5	4.5	16.802	21	3358	UCGGACCAGGCUUCAUUCCCC	GAAAAAGGAAACCUGGUCCGA	Translation	1
	hvu-miR166b	HvJMJ5	4.5	16.802	21	3358	UCGGACCAGGCUUCAUUCCCC	GAAAAAGGAAACCUGGUCCGA	Translation	1
	hvu-miR166c	HvJMJ5	4.5	16.802	21	3358	UCGGACCAGGCUUCAUUCCCC	GAAAAAGGAAACCUGGUCCGA	Translation	1
	hvu-miR5048a	HvJMJ1	4.5	12.084	22	403	UAUUUGCAGGUUUUAGGUCUAA	GAGGAUGUCAAGCCUGCAAAGA	Cleavage	2
	hvu-miR5048a	HvJMJ1	4.5	17.54	22	229	UAUUUGCAGGUUUUAGGUCUAA	GAUGGUGAGGAACCUGCGAAUA	Cleavage	2
	hvu-miR5048b	HvJMJ1	4.5	12.084	22	403	UAUUUGCAGGUUUUAGGUCUAA	GAGGAUGUCAAGCCUGCAAAGA	Cleavage	2
	hvu-miR5048b	HvJMJ1	4.5	17.54	22	229	UAUUUGCAGGUUUUAGGUCUAA	GAUGGUGAGGAACCUGCGAAUA	Cleavage	2
	hvu-miR6191	HvHDMA3	4.5	11.906	20	4837	UAGAUUUGUCUAGAU-AUGAA	AUCAUCAUUUGGAUGAAUCUG	Cleavage	1
	hvu-miR6209	HvHDMA2	4.5	21.906	20	1408	UGAGAUCAGAAAGAUGUGCG	CGCUCCUCUUGCUGAUCUCU	Translation	1
	hvu-miR6209	HvJMJ10	4.5	21.018	20	1045	UGAGAUCAGAAAGAUGUGCG	AGCAUAUCAUUCAGGUUUCA	Cleavage	1
	hvu-miR1436	HvJMJ10	5	19.211	21	608	ACAUUAUGGGACGGAGGGAGU	AUUCUCUUCUUCCCCUAAUGA	Cleavage	1
	hvu-miR171-5p	HvJMJ1	5	18.746	21	2874	UGUUGGCUCGACUCACUCAGA	GGUGAGUGUGUUAAGCUGACG	Cleavage	1
	hvu-miR5050	HvJMJ8	5	24.493	21	875	UUGAGGUCGUUCAACCAGCAA	GCCUUGUUUGAGUGACCUGAA	Cleavage	1
	hvu-miR6181	HvHDMA4	5	23.171	23	2099	UGCUCUUCAUGGACUGCGGCGCC	UAUGCCGCCGUCUCUCGAGAGCA	Translation	1
	hvu-miR6189	HvJMJ4	5	19.619	20	778	AGGUGAUGCUGUGGUGAUCU	CGACCUCCACAGCCUCAACU	Cleavage	1
	hvu-miR6191	HvJMJ4	5	11.267	20	2602	UAGAUUUGUCUAGAUAUGAA	CGCAAAUCUGGCCAAAUCUC	Cleavage	1
	hvu-miR6202	HvJMJ6	5	20.228	20	1214	UGAAGAUUUUAAGCAUUGAA	UUCAGUAUUGAGAAUCUUUG	Translation	1
	hvu-miR6207	HvJMJ2	5	20.316	21	2255	UGGACGACCUGGGCGCCGACG	CAUUGACGCCCAGGUUAGCCA	Cleavage	1
ATP-dependent chromatin remodelers	hvu-miR5049c	HvDRD1_4	3	17.209	23	3308	AGACAAUUAUUUUGGGACGGAGG	ACUCCUUUCCAAAAUAAUUUUCU	Cleavage	1
	hvu-miR6188	HvDRD1_1	3	18.457	22	2942	GGUGGAUCGAUGAACCCGGCGA	CAUGUGGGUUCAUCGAUUCAUU	Cleavage	1
	hvu-miR6210	HvLsh_2	3	18.341	22	367	ACUCCUUGGUUAUCAACUUCGA	ACAGAGGUGAUGACCAAGGAGG	Cleavage	1
	hvu-miR6210	HvLsh_3	3.5	23.072	22	250	ACUCCUUGGUUAUCAACUUCGA	ACGGAGGUGAUGGCCAAGGAGG	Cleavage	1
	hvu-miR6183	HvRad5_16_3	4	17.202	22	1202	UGAGCGAGUUGGCUGCAAGUUC	AUCCUUG-AGCCAGCUUGCUCC	Cleavage	1
	hvu-miR6205	HvRis1_2	4	14.646	23	2000	AGGAUGUUUGGAUACGUUUUAGU	AACAAAAC-UAUGCAAACAUUCU	Translation	1
	hvu-miR6205	HvMi-2_2	4	19.345	23	1150	AGGAUGUUUGGAUACGUUUUAGU	GUGCAAAUUUGACCAAGCAUCCU	Cleavage	1
	hvu-miR159a	HvIswi_2	4.5	22.415	21	1047	UUUGGAUUGAAGGGAGCUCUG	GAGAACUCUCUUCUGUCUAAG	Cleavage	1
	hvu-miR159b	HvIswi_2	4.5	22.415	21	1047	UUUGGAUUGAAGGGAGCUCUG	GAGAACUCUCUUCUGUCUAAG	Cleavage	1
	hvu-miR397a	HvLsh_1	4.5	14.438	21	1595	CCGUUGAGUGCAGCGUUGAUG	UUUCAAUGCUGCAUUUGACUC	Cleavage	1
	hvu-miR5048a	HvSnf2_1	4.5	16.668	22	7234	UAUUUGCAGGUUUUAGGUCUAA	GCAGAGCUGGCAUCUGCAAAUG	Cleavage	1
	hvu-miR5048b	HvSnf2_1	4.5	16.668	22	7234	UAUUUGCAGGUUUUAGGUCUAA	GCAGAGCUGGCAUCUGCAAAUG	Cleavage	1
	hvu-miR5049e	HvDRD1_4	4.5	14.432	21	1636	AAUUAUUUAGGUACAGAGGGA	UGCCUCUUUAUAUGAAUAAUA	Translation	1
	hvu-miR6198	HvSnf2_1	4.5	24.255	22	9353	GCUCUGUCUUGGAUGGUCAUUC	CUGUGGCUCUCCAGGAAGGAGC	Cleavage	1
	hvu-miR6200	HvSwr1	4.5	14.683	21	226	UUUGGCCAACUAGAUCUAUGA	AUAUGGGUGUAGUUGACCAAG	Cleavage	1
	hvu-miR6210	HvSwr1	4.5	16.066	22	1633	ACUCCUUGGUUAUCAACUUCGA	GCUAAGGUGAUGGCCAACGAGG	Cleavage	1
	hvu-miR6210	HvLsh_1	4.5	17.032	22	253	ACUCCUUGGUUAUCAACUUCGA	ACAGAGGUGAUGACGAAGGAGG	Cleavage	1
	hvu-miR1130	HvDRD1_4	5	14.207	21	3099	UCUGUAACUUAAUAUAAGACG	AUUCUUGGAAUAAGUUAUGGU	Cleavage	1
	hvu-miR1130	HvMi-2_3	5	13.803	21	5451	UCUGUAACUUAAUAUAAGACG	GAUAUUCAAUUAGGUUGCAGU	Cleavage	1
	hvu-miR156a	HvMi-2_3	5	21.861	21	2151	UGACAGAAGAGAGUGAGCACA	UCAGCUUGUGCUUUUCUGUCG	Cleavage	1
	hvu-miR156b	HvMi-2_3	5	21.861	21	2151	UGACAGAAGAGAGUGAGCACA	UCAGCUUGUGCUUUUCUGUCG	Cleavage	1
	hvu-miR159a	HvIswi_1	5	14.114	21	1134	UUUGGAUUGAAGGGAGCUCUG	GAGAACUCCCUUCUUUCUAAG	Cleavage	1
	hvu-miR159b	HvIswi_1	5	14.114	21	1134	UUUGGAUUGAAGGGAGCUCUG	GAGAACUCCCUUCUUUCUAAG	Cleavage	1
	hvu-miR166a	HvSMARCAL1_1	5	15.925	21	2071	UCGGACCAGGCUUCAUUCCCC	CAGGAAUUAAGUUUCUUCCGA	Cleavage	1
	hvu-miR166b	HvSMARCAL1_1	5	15.925	21	2071	UCGGACCAGGCUUCAUUCCCC	CAGGAAUUAAGUUUCUUCCGA	Cleavage	1
	hvu-miR166c	HvSMARCAL1_1	5	15.925	21	2071	UCGGACCAGGCUUCAUUCCCC	CAGGAAUUAAGUUUCUUCCGA	Cleavage	1
	hvu-miR169	HvMot1	5	23.891	21	3473	AAGCCAAGGAUGAGUUGCCUG	UGCGGAGCUCAUUUUUGGUUG	Cleavage	1
	hvu-miR171-3p	HvMi-2_3	5	23.439	21	6369	UGAUUGAGCCGUGCCAAUAUC	GCUGCUUGCACGGCUAGGUCA	Cleavage	1
	hvu-miR397a	HvERCC6_1	5	23.901	21	659	CCGUUGAGUGCAGCGUUGAUG	CUUUGAUGCAGUGCUCGAUGG	Cleavage	1
	hvu-miR444a	HvATRX	5	23.167	21	3709	UUGCUGCCUCAAGCUUGCUGC	GUAUCAACCUUCAUGCAGCAA	Translation	1
	hvu-miR5048a	HvSnf2_3	5	16.958	22	468	UAUUUGCAGGUUUUAGGUCUAA	UAGGGGUGAAGAUUUGCAAAUG	Cleavage	1
	hvu-miR5048a	HvERCC6_3	5	20.409	22	2269	UAUUUGCAGGUUUUAGGUCUAA	AUGGCCAUGAACCUUGCAGAUA	Translation	1
	hvu-miR5048b	HvSnf2_3	5	16.958	22	468	UAUUUGCAGGUUUUAGGUCUAA	UAGGGGUGAAGAUUUGCAAAUG	Cleavage	1
	hvu-miR5048b	HvERCC6_3	5	20.409	22	2269	UAUUUGCAGGUUUUAGGUCUAA	AUGGCCAUGAACCUUGCAGAUA	Translation	1
	hvu-miR5049b	HvMi-2_1	5	22.422	21	970	AGUAUUUAGGUACAGAGGGAG	UGGCCUCUGUGUCUGAAGACA	Cleavage	1
	hvu-miR5049b	HvIswi_1	5	11.104	21	2404	AGUAUUUAGGUACAGAGGGAG	ACUACUCUGAAUCUGAAUAUU	Cleavage	1
	hvu-miR5049b	HvRad5_16_3	5	15.971	21	1981	AGUAUUUAGGUACAGAGGGAG	CAAUUUCUGUAUUUGUAUACU	Cleavage	1
	hvu-miR5049c	HvSnf2_3	5	20.057	23	2844	AGACAAUUAUUUUGGGACGGAGG	CCGAGGUUCCAGAAUGGGUGUUU	Cleavage	1
	hvu-miR5049d	HvDRD1_4	5	17.006	21	3307	UACAAUUAUUUAGGAACGGAG	CUCCUUUCCAAAAUAAUUUUC	Cleavage	1
	hvu-miR5049d	HvMi-2_2	5	18.549	21	1373	UACAAUUAUUUAGGAACGGAG	UGCCUUUCUUAAAGAGGUGUA	Cleavage	1
	hvu-miR5049e	HvIswi_1	5	11.315	21	2405	AAUUAUUUAGGUACAGAGGGA	CUACUCUGAAUCUGAAUAUUU	Cleavage	1
	hvu-miR5050	HvMot1	5	21.924	21	2900	UUGAGGUCGUUCAACCAGCAA	UUCUUGGUUUAAAGACCUCAG	Cleavage	1
	hvu-miR5053	HvALC1	5	12.424	21	1686	CGCAGCUGUAGUCGCCGGCGU	GAUCCCGCGGAUACAGCUGCA	Translation	1
	hvu-miR6180	HvSMARCAL1_1	5	15.453	20	398	AGGGUGGAAGAAAGAGGGCG	GGGCAUAUUUCUUCUGUCUU	Cleavage	1
	hvu-miR6181	HvDRD1_6	5	22.469	23	1510	UGCUCUUCAUGGACUGCGGCGCC	UGAUUUGUAUUCUGUCAAGAGCA	Cleavage	1
	hvu-miR6183	HvMi-2_1	5	24.486	22	3763	UGAGCGAGUUGGCUGCAAGUUC	GCACGUGCACUCAAUUCGUUCU	Cleavage	1
	hvu-miR6184	HvIswi_1	5	22.849	22	61	CGGCGUCGGAUCUGGCCGGCCU	GAGCUGUCCAGCUCCGGCGACG	Translation	1
	hvu-miR6189	HvSHPRH	5	15.73	20	3357	AGGUGAUG-CUGUGGUGAUCU	AGGUUACCACAGACAUUGCCU	Cleavage	1
	hvu-miR6189	HvSnf2_1	5	12.995	20	7774	AGGUGAUGCUGUGGUGAUCU	AGAUUCUCACAGUAUAGCUU	Cleavage	1
	hvu-miR6191	HvDRD1_4	5	18.049	20	2721	UAGAUUUGUCUAGAUAUGAA	AAUUUAUGUGGACAAAUCUA	Cleavage	1
	hvu-miR6192	HvRis1_3	5	14.414	22	449	UAGGAGAGGGGGGAAGGGAUCU	UUCUUCCUUCAUCCUUUUCCAA	Cleavage	1
	hvu-miR6193	HvRad5_16_2	5	23.506	23	2882	CUCUGCCACCGGUCCAUGACGAC	UUUGUCAUGGACCCUUGGUGGAA	Translation	1
	hvu-miR6194	HvERCC6_4	5	18.804	21	552	UAUGGGGAUCUGACAGACGAG	UGUGUCCGUCGGAUUGCCAUU	Cleavage	1
	hvu-miR6198	HvRad5_16_4	5	23.928	22	530	GCUCUGUCUUGGAUGGUCAUUC	GGAAGACCAUCCAGGGCAUCGC	Cleavage	1
	hvu-miR6202	HvDRD1_1	5	21.592	20	2674	UGAAGAUUUUAAGCAUUGAA	GACAGAGUUUAGAAUCCUCA	Cleavage	1
	hvu-miR6207	HvMi-2_3	5	23.63	21	6507	UGGACGACCUGGGCGCCGACG	UGUCGG-GACCAGGUAGUCCA	Cleavage	1
	hvu-miR6209	HvLsh_2	5	14.682	20	919	UGAGAUCAGAAAGAUGUGCG	UGCAUUUCUUGCUCAUCUUA	Translation	1
	hvu-miR6210	HvSwr1	5	12.903	22	1771	ACUCCUUGGUUAUCAACUUCGA	GCUAAGGUGAUGGCCGAAGAGG	Cleavage	1

## Sheet: Table S9
Table S9. The expression profiles of epigenetic regulatory genes under various abiotic stresses, using RNA-seq data retrieved from BarleyExpDb.
Histone modifiers
Gene	Control_root	Heat_root	Control_shoot	Heat_shoot	Low nitrogen	Normal nitrogen	57d controlled_mature leaves_E (ET)	57d controlled_young leaves_E (ET)	6d waterlogged_mature leaves_E (ET)	6-day waterlogged_young leaves_E (ET)	57d controlled_mature leaves_L (ET)	57d controlled_young leaves_L (ET)	6d waterlogged_mature leaves_L (ET)	6d waterlogged_young leaves_L (ET)	63d controlled_mature leaves_E (T)	63d controlled_young leaves_E (T)	6d waterlogged_mature leaves_E (T)	6d waterlogged_young leaves_E (T)	63d controlled_mature leaves_L (T)	63d controlled_young leaves_L (T)	6d waterlogged_mature leaves_L (T)	6d waterlogged_young leaves_L (T)	Cold_0h	Cold_2h	Cold_24h	Cold_168h	Control_young Inflorescence (Scarlett)	Drought_young Inflorescence (Scarlett)	Drought_young Inflorescence_GH (Scarlett)	Control_leaf (Scarlet)	Drought_leaf_Scarlett	Drought_leaf_GH (Scarlett)	Control_young Inflorescence (SBCC073)	Drought_young Inflorescence (SBCC073)	Drought_young Inflorescence_GH (SBCC073)	Control_leaf (SBCC073)	Drought_leaf (SBCC073)	Drought_leaf_GH (SBCC073)	Seedling-shoot-2d-light	Seedling-shoot-8d-dark
HvHAG1	15.38	14.91	4.81	3.52	0.85	4.85	8.28	6.17	9.06	8.66	7.45	7.11	8.47	7.34	8.96	7.35	7.14	8.10	8.18	5.87	7.12	7.77	6.05	4.62	4.80	7.90	20.24	15.74	31.04	7.30	8.77	6.65	19.99	14.53	28.37	7.39	8.29	7.92	10.41	14.98
HvHAG2	8.52	7.57	2.27	1.84	0.46	3.88	14.08	6.48	16.49	7.56	12.36	5.53	15.62	7.10	10.89	6.62	7.31	8.03	10.64	4.13	8.34	9.30	5.37	4.55	4.99	15.99	7.90	10.46	16.70	8.63	11.23	5.84	8.57	9.35	13.45	5.76	8.09	9.32	8.05	12.61
HvHAM1	30.65	40.50	11.67	14.61	2.35	9.80	26.20	17.02	31.64	18.14	23.87	14.43	29.53	17.61	27.74	22.87	28.10	29.09	25.22	16.74	26.45	26.40	16.96	13.70	12.97	19.39	29.85	28.09	61.41	20.33	20.27	19.92	34.31	27.97	48.64	18.87	20.36	21.47	39.91	86.75
HvHAC1	2.30	1.68	1.00	0.82	0.56	2.17	4.43	2.92	4.28	3.01	3.96	2.75	3.75	3.30	4.07	3.16	3.49	3.49	3.38	2.73	3.01	3.90	3.20	3.19	1.91	3.48	4.42	4.41	5.37	3.40	3.36	1.49	5.35	4.19	6.79	2.76	3.72	3.48	3.51	4.14
HvHAC2	13.43	11.56	5.64	4.71	2.32	4.91	23.68	16.27	24.60	16.51	23.50	16.91	20.48	19.17	18.31	14.40	18.12	17.49	20.79	13.66	16.06	16.58	16.46	16.77	9.11	12.39	17.99	23.44	22.39	18.33	18.47	10.35	22.69	19.67	23.81	13.99	20.03	21.91	16.21	19.07
HvHAC3	6.19	4.57	2.34	1.91	0.91	1.73	8.06	5.02	8.51	5.88	8.65	5.30	6.87	5.30	8.62	6.18	10.54	7.43	8.04	5.26	9.33	7.82	5.16	6.07	8.29	7.18	5.06	6.31	3.50	8.12	6.61	3.25	5.54	5.77	3.86	5.98	7.12	7.48	7.52	8.56
HvHAF1	6.55	6.30	2.63	1.97	0.86	2.78	10.57	5.16	10.64	5.63	9.67	4.72	8.52	5.90	6.91	4.44	5.50	5.98	6.84	3.61	5.57	5.74	4.97	4.11	2.03	5.19	7.17	9.92	11.33	6.20	6.98	3.48	8.79	7.79	9.61	4.24	7.28	7.77	5.68	11.01
HvHDA1	1.62	1.10	0.38	0.56	0.18	1.16	4.34	2.50	5.19	2.85	3.62	2.32	4.04	3.29	1.79	2.17	1.63	3.63	2.79	1.74	1.60	2.76	0.57	0.72	0.82	1.93	2.38	3.94	2.96	1.99	2.96	0.87	2.35	3.68	2.79	1.74	2.67	2.23	0.98	3.07
HvHDA2	37.40	30.16	10.61	8.57	0.98	2.40	18.72	8.67	21.58	9.54	21.81	7.36	22.81	10.35	12.24	6.55	25.97	7.46	12.60	4.09	25.27	11.18	6.44	4.74	4.76	11.27	8.18	10.04	6.47	8.74	11.42	6.56	6.45	10.82	3.37	6.69	8.07	10.09	13.29	33.91
HvHDA3	23.98	26.20	8.59	10.82	2.38	5.93	24.14	13.79	24.42	14.51	26.61	11.74	24.47	14.53	19.36	16.25	17.92	19.70	25.43	13.99	20.88	20.06	14.68	12.10	4.07	11.98	18.01	20.17	40.41	25.17	23.76	16.18	23.25	23.02	31.42	21.10	22.03	29.46	15.59	26.57
HvHDA5	10.55	13.79	3.27	4.36	0.81	3.37	12.99	10.31	16.80	10.81	11.41	8.51	15.89	10.70	10.72	9.42	10.32	10.00	9.97	7.98	10.63	12.58	7.73	5.52	5.99	11.91	14.82	11.76	23.57	12.20	12.28	7.92	14.27	13.52	20.67	9.01	9.73	10.02	13.98	26.86
HvHDA6	0.00	0.00	0.00	0.00	0.00	0.00	0.00	0.00	0.00	0.00	0.00	0.00	0.00	0.00	0.00	0.00	0.00	0.00	0.00	0.00	0.00	0.00	0.00	0.00	0.00	0.00	0.00	0.00	0.00	0.00	0.00	0.00	0.00	0.00	0.00	0.00	0.00	0.00	0.00	0.00
HvHDA7	9.33	6.84	3.59	4.48	0.81	6.46	9.33	6.55	11.11	8.30	8.07	5.75	11.64	9.12	10.64	9.59	7.52	10.82	10.86	9.58	9.33	13.40	12.91	11.61	13.65	13.50	18.41	14.97	28.69	18.97	17.49	11.48	21.11	15.55	30.26	16.66	15.53	23.23	15.10	15.53
HvHDA8	0.82	0.63	8.39	7.98	1.70	2.17	12.28	9.17	12.89	9.43	10.00	7.43	12.11	8.19	13.71	8.26	6.39	9.06	9.88	7.52	5.91	9.82	8.06	10.53	5.62	6.37	2.13	3.09	3.33	25.34	22.91	4.62	3.10	4.92	3.81	26.18	27.53	14.35	9.03	4.08
HvHDA10	0.00	0.00	0.00	0.00	0.00	0.00	0.00	0.00	0.00	0.00	0.00	0.00	0.00	0.00	0.00	0.00	0.00	0.00	0.00	0.00	0.00	0.00	0.00	0.00	0.00	0.00	0.00	0.00	0.00	0.00	0.00	0.00	0.41	0.00	0.19	0.00	0.00	0.00	0.00	0.00
HvHDA11	37.49	34.06	14.31	10.94	1.38	12.87	16.87	15.03	18.35	15.93	17.68	17.19	19.10	16.57	20.15	15.26	13.81	18.92	23.23	13.76	17.39	16.87	10.10	7.90	7.59	17.47	17.81	20.20	38.55	15.46	15.42	12.18	20.05	18.85	33.95	14.63	15.27	15.05	70.75	89.63
HvHDA12	81.82	143.29	37.67	64.41	4.99	17.12	98.51	55.97	99.04	59.18	99.53	46.82	86.58	55.91	95.75	68.16	67.66	88.95	124.39	53.25	58.07	65.89	47.36	46.44	44.15	90.71	72.30	78.37	116.32	60.03	63.99	73.52	64.33	73.14	85.71	42.72	47.56	63.25	124.64	282.86
HvHDA13	12.54	11.06	7.03	6.17	0.83	5.96	12.57	9.12	17.03	10.89	15.00	7.86	17.59	12.00	14.38	10.04	20.03	10.40	15.03	8.89	26.62	14.27	8.19	6.83	13.08	15.04	12.54	10.68	17.18	14.25	13.00	9.38	11.89	12.43	14.35	10.81	10.29	14.84	11.97	12.79
HvHDA14	7.29	8.29	6.51	8.40	0.38	0.55	7.26	9.17	9.07	11.41	8.17	10.26	11.44	11.24	13.33	15.58	13.82	16.09	11.11	15.26	15.00	18.42	10.74	9.23	10.52	15.56	9.53	14.14	8.49	21.67	19.21	13.33	8.49	19.00	5.68	19.14	21.91	14.38	7.86	8.52
HvSRT1	4.94	3.49	3.39	2.31	0.64	2.33	7.75	7.92	7.90	10.25	7.47	9.25	8.93	11.84	7.51	9.08	5.67	8.69	7.01	9.24	6.58	12.97	9.19	6.94	6.86	7.54	22.11	17.32	22.77	14.33	12.09	10.97	16.78	16.15	22.38	6.71	7.66	9.10	4.73	11.87
HvSRT2	7.47	4.26	28.50	33.29	9.68	6.99	35.99	51.53	31.33	59.25	38.64	52.03	36.63	53.94	61.79	65.32	42.10	56.23	52.22	62.22	46.17	62.56	78.10	70.47	66.55	43.92	21.91	26.01	16.96	77.22	57.79	32.94	20.68	29.02	16.76	70.06	65.14	51.26	69.00	19.14
HvHDT1	397.72	269.06	72.99	51.40	3.26	142.48	103.59	56.46	100.05	63.29	74.66	59.61	101.64	73.57	97.35	62.69	48.84	76.97	75.90	37.70	49.32	93.56	68.41	49.43	47.78	144.13	157.30	168.14	363.48	55.92	86.39	41.79	172.19	173.17	307.85	44.00	64.11	63.15	127.15	191.12
HvHDT2	4.47	4.24	0.85	1.09	0.08	3.85	6.67	7.68	7.57	8.40	4.72	7.08	7.54	8.65	8.90	10.60	3.72	10.51	7.08	9.37	4.67	12.03	6.97	6.93	4.35	4.97	34.04	24.44	43.43	8.13	9.51	3.69	28.52	17.31	48.41	1.56	2.02	2.33	9.28	17.67
HvHDT3	0.00	0.00	0.00	0.00	0.00	0.00	0.19	0.00	0.26	0.00	0.10	0.00	0.07	0.00	0.07	0.00	0.00	0.00	0.00	0.00	0.11	0.00	0.00	0.00	0.00	0.57	0.57	0.00	0.00	0.26	0.27	0.00	1.31	0.00	0.96	0.30	0.75	0.00	0.00	0.00
HvSDG1	1.70	0.86	0.00	0.00	0.00	0.33	1.17	0.38	1.22	0.44	1.15	0.26	1.34	0.51	0.65	0.33	0.35	0.43	0.91	0.11	0.48	0.59	0.24	0.11	0.09	0.17	1.37	0.86	2.82	0.32	0.37	0.13	1.54	1.01	3.09	0.15	0.25	0.25	0.30	0.79
HvSDG2	0.00	0.00	0.00	0.00	0.00	0.05	0.00	0.00	0.00	0.00	0.06	0.00	0.00	0.00	0.00	0.00	0.41	0.08	0.00	0.00	0.60	0.53	0.07	0.00	0.04	0.04	0.44	0.76	0.38	0.00	0.00	0.00	0.67	1.12	0.52	0.00	0.00	0.00	0.08	0.05
HvSDG3	1.83	1.57	0.00	0.00	0.00	0.40	0.00	0.06	0.00	0.10	0.06	0.00	0.00	0.00	0.12	0.22	0.13	0.46	0.00	0.08	0.14	0.33	0.18	0.11	0.08	0.21	1.51	1.61	3.20	0.05	0.36	0.21	1.25	1.08	2.28	0.32	0.49	0.30	0.32	0.46
HvSDG4	1.70	0.74	24.18	11.44	0.82	4.48	16.57	15.52	16.17	17.99	12.28	22.24	13.63	18.80	35.37	22.38	14.86	22.79	25.45	20.97	15.74	30.28	15.72	10.59	11.29	25.65	10.65	11.83	9.13	27.52	31.63	11.37	9.47	9.56	9.99	22.48	30.18	12.42	15.68	9.02
HvSDG5	13.18	14.37	4.61	3.80	1.73	6.98	28.97	15.51	28.88	15.66	31.96	14.59	23.46	16.44	14.27	10.76	15.55	14.53	17.40	9.63	14.28	13.44	12.57	11.65	11.25	14.98	15.48	20.03	19.88	14.08	14.21	9.99	19.81	14.50	19.01	10.25	13.75	16.28	17.37	27.90
HvSDG6	11.42	7.64	5.90	5.14	1.74	5.04	6.00	4.60	6.96	4.63	5.85	4.02	6.15	4.55	4.47	4.00	3.67	4.25	5.87	4.43	4.11	4.62	5.60	5.10	3.20	3.83	5.46	5.76	8.61	4.38	4.14	4.11	6.77	6.53	8.67	3.77	3.98	7.44	6.48	6.65
HvSDG7	5.04	6.37	2.26	3.11	0.76	2.26	8.22	4.62	8.48	6.00	6.95	4.76	7.95	5.77	6.63	4.84	6.19	6.76	6.68	4.44	6.96	7.67	4.17	4.11	2.83	4.98	6.91	7.22	10.54	6.71	7.11	4.25	7.86	8.86	10.20	6.01	8.44	6.95	8.16	16.67
HvSDG8	2.84	2.01	0.66	0.72	0.13	2.47	1.75	1.41	1.75	2.23	1.11	1.13	1.61	1.88	0.95	0.70	0.58	0.93	1.10	0.95	0.47	0.93	0.44	0.42	0.00	0.69	5.51	4.52	12.99	1.92	2.16	0.35	9.25	5.11	14.76	0.64	1.48	0.72	1.03	3.19
HvSDG10	3.08	2.37	2.02	2.21	0.67	2.41	3.28	7.05	3.59	6.15	1.64	4.21	2.41	4.58	3.56	5.80	2.31	6.53	2.91	4.03	1.83	4.06	6.58	5.81	4.97	5.17	8.21	8.92	15.30	5.92	6.57	3.57	9.11	8.44	12.45	6.21	7.32	6.14	9.42	7.86
HvSDG13	0.00	0.00	0.00	0.00	0.00	0.03	0.00	0.00	0.00	0.00	0.00	0.00	0.00	0.00	0.00	0.12	0.00	0.00	0.00	0.00	0.00	0.00	0.00	0.00	0.00	0.00	2.24	1.33	0.00	0.07	0.00	0.00	0.95	0.91	0.18	0.00	0.00	0.00	0.00	0.00
HvSDG14	5.93	5.26	1.00	1.20	0.15	5.61	6.59	2.34	6.19	2.60	6.16	2.76	4.25	3.16	4.39	3.02	3.92	3.94	5.70	1.92	4.17	4.91	1.97	1.79	3.44	5.42	6.86	9.14	15.15	1.73	1.93	2.18	12.48	12.43	20.04	1.57	1.77	3.74	7.80	17.73
HvSDG15	13.61	13.58	7.80	8.03	3.61	7.10	43.71	20.78	42.21	21.91	45.09	17.99	35.02	21.77	25.42	18.13	28.78	25.60	33.19	13.37	23.44	20.80	20.28	20.00	15.06	22.85	26.77	33.01	28.71	27.34	25.96	21.34	26.78	33.76	20.10	21.58	28.13	35.07	22.52	55.44
HvSDG16	24.04	18.71	9.12	9.16	1.51	7.81	17.81	12.96	19.82	13.80	15.95	11.57	17.09	13.55	16.24	13.30	11.80	18.57	17.07	11.46	13.42	16.74	10.83	8.77	7.07	13.41	23.73	31.81	42.81	18.24	22.30	11.88	25.66	27.58	33.34	13.80	21.51	17.38	17.19	37.77
HvSDG17	1.38	0.00	0.00	0.00	0.00	0.67	0.00	0.00	0.00	0.00	0.00	0.00	0.00	0.00	0.00	0.00	0.00	0.00	0.00	0.00	0.00	0.00	0.00	0.00	0.00	0.00	0.36	0.07	0.89	0.00	0.00	0.00	0.37	0.13	1.22	0.00	0.00	0.00	0.00	0.17
HvSDG19	5.46	4.28	2.88	2.37	0.95	5.27	8.04	6.11	8.14	6.54	7.52	5.64	6.65	5.66	7.00	6.04	7.06	7.51	7.87	5.68	7.10	7.68	4.64	4.88	3.85	6.76	9.15	9.70	15.01	7.43	7.43	4.45	11.44	8.92	14.44	6.20	8.43	7.36	8.89	12.48
HvSDG20	6.03	2.33	2.87	1.66	0.56	2.07	6.39	5.69	6.97	7.61	6.38	5.97	6.75	6.46	5.62	6.02	6.24	5.76	5.50	4.85	5.19	5.82	7.06	5.48	4.80	9.67	8.32	8.85	12.85	8.81	8.76	6.51	9.49	8.32	9.72	7.42	9.19	7.27	9.88	16.18
HvSDG21	4.01	3.31	2.10	1.66	0.91	2.88	6.87	4.93	8.84	5.42	6.80	4.72	8.58	6.17	9.01	5.25	5.99	7.20	9.89	4.39	5.89	7.29	4.38	3.75	2.94	7.63	6.16	7.34	6.41	5.65	5.88	3.58	6.99	6.61	7.31	5.11	7.18	6.50	7.28	7.03
HvSDG22	0.18	0.13	28.28	21.86	4.43	6.97	17.20	17.98	10.31	19.30	15.49	26.05	9.78	18.99	25.07	18.50	12.52	18.24	18.86	21.25	17.85	26.58	19.66	16.00	17.87	23.89	6.52	9.43	4.79	29.51	26.67	16.24	5.63	9.29	4.21	26.42	34.78	21.36	48.43	4.06
HvSDG24	5.90	4.99	1.80	1.84	0.74	3.34	6.57	5.23	6.88	5.19	5.70	4.98	5.57	5.48	6.80	5.35	6.19	6.62	6.12	4.57	5.92	6.77	4.69	4.49	4.33	4.87	11.81	11.91	14.71	6.85	6.71	3.48	14.18	9.90	16.52	5.54	7.36	7.85	8.77	11.63
HvSDG25	8.81	4.56	1.25	1.05	0.00	3.31	0.00	0.60	0.00	0.79	0.07	0.96	0.00	0.76	0.00	0.15	0.06	0.13	0.00	0.62	0.00	0.34	0.00	0.00	0.11	0.22	7.71	4.49	14.79	0.00	0.00	0.11	9.08	3.83	17.40	0.00	0.00	0.00	0.38	1.78
HvSDG27	10.11	8.71	2.05	1.34	0.00	0.90	5.50	3.51	6.70	4.34	3.58	3.69	5.58	4.15	5.15	3.16	2.64	5.50	4.94	3.14	2.61	4.83	1.33	1.51	1.69	2.67	5.54	4.28	9.68	1.94	2.79	1.15	5.07	5.00	9.59	1.44	2.21	1.91	2.88	4.32
HvSDG28	3.91	1.60	1.07	0.62	0.13	0.72	4.11	3.22	3.82	3.86	2.68	3.13	3.89	4.34	4.30	3.07	3.04	4.91	3.20	2.64	3.17	4.17	2.51	2.26	1.76	3.23	5.50	4.03	5.45	1.76	2.32	1.13	5.33	5.08	7.15	1.97	2.97	1.96	4.11	3.40
HvSDG11	3.26	3.00	1.36	0.93	0.42	1.98	5.24	5.18	6.22	4.41	5.82	4.31	4.94	4.03	4.85	4.95	5.97	5.77	5.44	4.11	5.39	5.77	4.01	3.44	2.46	4.41	7.98	6.71	9.17	4.85	4.84	3.56	8.38	5.89	8.34	3.98	4.82	4.98	5.82	8.50
HvSDG12	4.96	5.67	2.66	2.13	0.20	1.18	5.60	6.31	6.63	4.97	6.77	5.87	7.97	6.09	5.13	5.52	5.54	7.43	5.77	5.55	6.78	8.16	0.78	0.89	0.58	1.30	6.47	4.31	8.41	4.05	3.90	3.78	5.40	5.30	9.05	3.87	3.66	2.57	5.54	6.02
HvSDG26	12.42	7.66	4.38	3.14	2.28	5.48	23.73	15.41	25.09	16.05	22.54	14.36	19.68	16.91	17.74	15.32	23.49	17.55	18.09	12.20	19.14	17.30	15.52	14.19	15.66	18.83	23.60	28.99	29.76	20.81	20.55	12.31	30.38	24.52	32.32	16.18	22.75	23.98	21.64	24.80
HvPRMT1	25.68	8.62	2.55	1.82	0.15	6.84	10.50	5.28	12.59	7.70	8.70	5.11	13.05	7.65	11.70	7.46	5.23	8.67	10.25	3.03	6.18	11.29	3.99	1.99	8.52	15.61	14.83	13.93	24.78	7.75	11.41	2.95	15.08	13.64	23.91	5.49	8.41	8.19	7.32	10.47
HvHDMA1	6.04	4.02	2.61	2.70	0.46	2.28	4.65	5.93	5.48	5.44	3.44	4.08	4.00	4.78	4.76	5.11	4.47	5.86	4.61	5.25	5.14	5.43	3.54	3.10	2.02	3.18	9.44	7.40	8.65	4.50	4.23	2.99	9.71	7.04	10.67	4.09	4.24	3.66	4.52	5.13
HvHDMA2	1.79	0.72	1.05	0.75	0.13	1.17	0.88	1.26	0.83	1.30	0.76	1.44	0.93	1.46	1.13	1.12	0.78	1.58	1.06	1.30	0.83	1.72	0.80	1.48	1.84	1.08	3.25	1.96	3.46	0.90	0.91	0.96	2.99	2.00	4.87	0.92	0.87	1.09	2.44	2.14
HvHDMA3	4.27	4.06	1.78	1.60	1.07	3.60	7.01	5.84	8.31	5.26	7.18	6.01	6.76	7.03	5.95	5.54	4.86	9.29	8.77	6.58	5.05	7.73	4.08	4.20	2.58	4.29	6.11	9.84	11.58	6.10	6.36	3.31	8.43	7.28	9.79	4.30	6.23	6.51	5.77	9.24
HvHDMA4	4.13	4.01	1.92	1.85	0.18	1.20	5.00	3.06	6.01	3.90	4.54	2.88	5.50	3.77	4.38	3.73	3.50	4.31	4.43	3.05	3.59	4.32	1.90	1.69	1.23	2.20	4.36	4.04	7.20	4.55	4.76	2.93	4.61	3.08	6.35	2.74	3.27	3.43	3.20	4.58
HvJMJ1	0.00	0.00	0.00	0.00	0.00	0.00	0.00	0.00	0.00	0.00	0.00	0.00	0.00	0.00	0.00	0.00	0.00	0.00	0.00	0.00	0.00	0.00	0.00	0.00	0.03	0.00	0.21	0.24	0.00	0.00	0.00	0.00	0.19	0.27	0.09	0.00	0.00	0.00	0.00	0.00
HvJMJ2	4.66	6.19	1.07	0.66	0.22	3.60	3.47	1.34	3.51	1.93	3.86	1.63	2.61	2.26	1.11	0.95	1.56	1.40	1.91	1.18	1.41	2.28	1.04	0.80	1.68	3.43	7.62	6.85	4.68	1.69	1.95	1.00	8.07	5.86	6.72	1.66	2.01	3.53	2.37	5.41
HvJMJ3	9.45	9.29	4.68	3.27	2.17	6.99	10.18	8.69	10.36	10.32	10.85	8.16	10.09	11.12	9.71	9.16	11.12	12.69	10.42	9.64	10.35	10.55	11.30	12.26	14.39	19.41	15.78	16.65	22.41	13.62	14.17	6.75	22.67	17.37	23.37	12.62	18.96	16.59	11.83	11.95
HvJMJ4	0.00	0.00	0.00	0.00	0.00	0.00	0.00	0.00	0.00	0.00	0.09	0.00	0.14	0.00	0.00	0.00	0.00	0.00	0.00	0.00	0.00	0.23	0.11	0.29	0.06	0.23	0.51	4.59	0.14	0.05	0.14	0.00	2.08	3.99	0.60	0.00	0.00	0.00	0.37	0.28
HvJMJ5	15.20	12.68	4.74	4.23	1.41	5.15	15.85	10.70	15.63	9.64	14.31	8.43	11.41	10.23	11.61	9.78	9.97	14.15	14.83	9.00	9.65	12.59	10.60	10.16	8.76	13.03	13.17	16.98	31.18	11.72	11.77	7.52	22.31	17.60	31.86	9.69	12.86	13.48	11.39	21.78
HvJMJ6	3.26	2.52	1.88	2.17	0.59	2.17	3.70	2.83	4.03	3.76	3.98	3.41	4.10	3.55	4.70	3.39	3.56	3.65	3.56	3.73	4.33	4.64	2.71	2.96	1.19	4.01	3.02	3.05	4.37	4.22	4.89	2.95	3.34	3.15	4.03	4.24	5.07	4.79	3.32	3.10
HvJMJ7	12.11	8.23	4.85	4.54	1.64	4.83	17.45	15.76	19.34	15.07	16.65	13.55	17.31	16.05	13.65	14.62	18.33	16.34	16.90	12.43	18.02	18.84	11.62	10.49	6.66	10.00	28.07	25.57	30.64	14.43	14.43	12.06	28.46	25.38	29.84	11.84	15.47	16.75	19.43	29.62
HvJMJ8	8.17	6.87	4.49	4.11	1.80	4.11	5.01	7.86	6.35	6.71	4.63	6.81	5.85	7.07	8.52	8.45	7.62	10.56	8.42	8.27	7.88	8.73	8.52	9.31	7.37	9.45	10.60	10.67	17.38	7.98	7.34	8.32	9.62	9.83	13.16	6.08	7.79	7.76	11.09	14.31
HvJMJ10	3.85	2.73	0.81	0.89	0.24	1.61	0.00	0.54	0.08	0.45	0.00	0.62	0.00	0.73	0.00	0.25	0.00	0.21	0.00	0.77	0.00	0.30	0.14	0.25	0.39	0.43	8.50	6.35	3.89	0.14	0.04	0.43	8.51	5.02	5.90	0.16	0.16	0.09	1.86	4.92
HvJMJ11	6.81	4.60	1.07	0.78	0.06	2.72	5.77	2.48	7.09	3.15	4.16	2.09	6.70	3.47	3.94	2.79	2.26	3.71	3.86	1.65	2.24	4.65	1.05	0.35	0.83	2.54	3.38	3.89	6.58	2.09	4.82	1.18	3.51	4.03	6.97	1.12	1.96	2.59	1.57	2.57
DNA modifiers
Gene	Control_root	Heat_root	Control_shoot	Heat_shoot	Low nitrogen	Normal nitrogen	57d controlled_mature leaves_E (ET)	57d controlled_young leaves_E (ET)	6d waterlogged_mature leaves_E (ET)	6-day waterlogged_young leaves_E (ET)	57d controlled_mature leaves_L (ET)	57d controlled_young leaves_L (ET)	6d waterlogged_mature leaves_L (ET)	6d waterlogged_young leaves_L (ET)	63d controlled_mature leaves_E (T)	63d controlled_young leaves_E (T)	6d waterlogged_mature leaves_E (T)	6d waterlogged_young leaves_E (T)	63d controlled_mature leaves_L (T)	63d controlled_young leaves_L (T)	6d waterlogged_mature leaves_L (T)	6d waterlogged_young leaves_L (T)	Cold_0h	Cold_2h	Cold_24h	Cold_168h	Control_young Inflorescence (Scarlett)	Drought_young Inflorescence (Scarlett)	Drought_young Inflorescence_GH (Scarlett)	Control_leaf (Scarlet)	Drought_leaf_Scarlett	Drought_leaf_GH (Scarlett)	Control_young Inflorescence (SBCC073)	Drought_young Inflorescence (SBCC073)	Drought_young Inflorescence_GH (SBCC073)	Control_leaf (SBCC073)	Drought_leaf (SBCC073)	Drought_leaf_GH (SBCC073)	Seedling-shoot-2d-light	Seedling-shoot-8d-dark
HvMET1	22.11	16.37	1.01	0.77	0.18	21.16	1.67	1.22	2.39	1.49	0.77	1.08	1.51	1.27	1.58	0.81	0.69	1.14	0.99	0.80	0.46	1.35	0.91	0.67	0.46	1.11	12.21	10.46	53.46	0.49	0.66	0.29	23.89	11.99	53.08	0.58	0.93	0.42	0.88	6.48
HvMET3	0.13	0.00	0.11	0.00	0.00	0.00	0.00	0.00	0.00	0.00	0.00	0.00	0.00	0.00	0.00	0.00	0.00	0.00	0.00	0.00	0.00	0.00	0.00	0.00	0.00	0.00	1.21	0.28	0.28	0.00	0.00	0.00	0.22	0.00	0.38	0.00	0.00	0.00	0.00	0.67
HvMET2	0.00	0.00	0.00	0.00	0.00	0.00	0.00	0.00	0.00	0.15	0.00	0.00	0.00	0.00	0.07	0.80	0.34	0.89	0.00	0.65	0.39	0.90	0.00	0.05	0.15	0.04	0.00	0.00	0.00	0.00	0.00	0.00	0.11	0.00	0.08	0.00	0.00	0.00	0.00	0.00
HvCMT3	29.45	23.38	0.53	0.52	0.00	23.11	0.00	0.00	0.00	0.00	0.00	0.00	0.00	0.00	0.00	0.00	0.00	0.00	0.00	0.00	0.00	0.00	0.00	0.00	0.00	0.00	11.87	12.49	68.16	0.00	0.00	0.00	24.00	16.40	57.35	0.00	0.00	0.00	0.33	8.59
HvCMT2	0.00	0.00	0.00	0.00	0.00	0.00	0.00	0.00	0.00	0.00	0.00	0.00	0.00	0.00	0.00	0.00	0.00	0.00	0.00	0.00	0.00	0.00	0.00	0.00	0.00	0.00	0.00	0.00	0.00	0.00	0.00	0.00	0.00	0.00	0.00	0.00	0.00	0.00	0.00	0.00
HvCMT1	14.45	13.76	5.27	4.31	1.99	6.35	30.46	18.14	32.72	17.37	28.58	15.55	22.71	18.04	13.90	13.28	16.07	16.23	18.43	9.70	11.69	13.43	11.93	9.31	7.58	12.28	12.48	13.24	17.92	12.93	9.84	10.33	16.25	10.60	17.13	8.90	8.76	13.22	23.81	37.82
HvDRM5	0.00	0.00	0.00	0.00	0.00	0.00	0.10	0.42	0.10	0.21	0.30	0.17	0.19	0.07	0.36	0.39	0.00	0.24	0.39	0.44	0.31	0.45	0.51	0.33	0.00	0.12	1.29	0.34	0.07	0.07	0.24	0.00	0.11	0.37	0.00	0.00	0.00	0.12	0.00	0.00
HvDRM2	0.00	0.00	0.00	0.00	0.00	0.00	0.00	0.00	0.00	0.00	0.00	0.00	0.00	0.00	0.00	0.00	0.00	0.00	0.00	0.00	0.00	0.00	0.00	0.00	0.00	0.00	0.29	0.09	0.00	0.00	0.00	0.00	0.19	0.00	0.00	0.00	0.00	0.00	0.00	0.00
HvDRM3	9.70	6.95	3.87	2.76	1.08	3.18	7.43	7.04	7.32	7.11	6.68	7.07	6.33	7.47	5.12	4.83	4.12	5.49	5.35	4.90	4.32	5.25	6.59	7.12	7.51	8.19	8.87	10.47	17.34	8.01	7.65	6.21	11.55	9.62	16.10	6.67	7.64	7.51	10.16	19.83
HvDRM1	0.00	0.00	0.00	0.00	0.00	0.00	0.00	0.00	0.00	0.00	0.00	0.00	0.00	0.00	0.00	0.00	0.00	0.00	0.00	0.00	0.00	0.00	0.00	0.00	0.00	0.00	0.00	0.00	0.00	0.00	0.00	0.00	0.00	0.00	0.00	0.00	0.00	0.00	0.00	0.00
HvDRM4	0.55	0.39	0.41	0.61	0.18	0.95	0.66	0.81	0.77	1.73	0.67	1.44	0.72	2.59	1.11	1.61	0.34	2.46	1.08	3.19	0.52	2.62	0.90	0.99	0.26	0.83	0.53	0.41	1.08	0.59	0.33	0.40	1.24	0.84	0.91	0.17	0.31	0.13	1.75	1.77
HvDNMT2	6.90	2.07	1.83	1.44	0.28	2.25	7.30	4.49	8.30	6.10	5.89	4.67	8.41	5.90	6.41	4.86	4.07	5.55	5.82	3.99	3.75	5.94	3.13	2.17	1.61	4.76	8.02	7.21	11.64	7.12	7.76	2.56	9.06	9.10	13.98	6.68	7.68	6.59	3.32	7.90
HvDME3	24.45	18.49	6.95	5.61	3.63	12.49	21.89	14.43	18.97	14.22	25.00	13.58	16.40	17.15	9.61	9.58	12.64	10.24	11.53	9.23	10.49	11.13	13.73	11.56	12.88	15.49	37.34	39.42	33.32	15.53	12.69	12.31	40.22	32.77	34.65	10.24	11.42	18.81	11.37	17.05
HvDME1	1.98	1.46	0.40	0.50	0.00	0.51	2.22	1.63	2.29	1.53	2.57	2.73	2.16	2.72	2.68	1.84	1.10	2.64	3.12	2.48	1.44	3.15	0.22	0.10	0.09	0.08	5.22	8.48	13.32	1.11	1.87	0.74	8.05	8.22	11.24	0.75	1.74	0.53	0.38	0.77
HvDME2	3.20	3.10	1.87	1.10	0.54	3.01	9.55	6.93	9.68	6.88	8.78	7.02	8.25	7.28	9.03	8.41	13.30	11.26	6.59	6.27	12.57	9.19	2.23	1.81	4.18	7.06	5.88	6.01	8.79	6.07	4.96	1.85	10.24	8.29	11.16	6.46	8.08	2.39	8.30	12.18
ATP-dependent chromatin remodelers
Gene	Control_root	Heat_root	Control_shoot	Heat_shoot	Low nitrogen	Normal nitrogen	57d controlled_mature leaves_E (ET)	57d controlled_young leaves_E (ET)	6d waterlogged_mature leaves_E (ET)	6-day waterlogged_young leaves_E (ET)	57d controlled_mature leaves_L (ET)	57d controlled_young leaves_L (ET)	6d waterlogged_mature leaves_L (ET)	6d waterlogged_young leaves_L (ET)	63d controlled_mature leaves_E (T)	63d controlled_young leaves_E (T)	6d waterlogged_mature leaves_E (T)	6d waterlogged_young leaves_E (T)	63d controlled_mature leaves_L (T)	63d controlled_young leaves_L (T)	6d waterlogged_mature leaves_L (T)	6d waterlogged_young leaves_L (T)	Cold_0h	Cold_2h	Cold_24h	Cold_168h	Control_young Inflorescence (Scarlett)	Drought_young Inflorescence (Scarlett)	Drought_young Inflorescence_GH (Scarlett)	Control_leaf (Scarlet)	Drought_leaf_Scarlett	Drought_leaf_GH (Scarlett)	Control_young Inflorescence (SBCC073)	Drought_young Inflorescence (SBCC073)	Drought_young Inflorescence_GH (SBCC073)	Control_leaf (SBCC073)	Drought_leaf (SBCC073)	Drought_leaf_GH (SBCC073)	Seedling-shoot-2d-light	Seedling-shoot-8d-dark
HvSnf2_1	17.28	18.57	5.80	5.56	4.21	10.15	25.92	16.69	24.58	15.12	26.65	15.85	18.49	17.11	22.71	20.21	25.10	24.40	26.33	16.79	23.66	24.28	22.88	21.34	15.42	23.36	22.78	36.65	40.87	22.04	21.11	11.88	32.79	32.09	35.97	15.10	23.51	27.95	19.36	24.22
HvSnf2_2	17.53	16.55	5.68	4.93	1.14	3.95	28.58	14.19	29.25	13.87	26.78	13.00	22.39	15.80	16.46	14.08	18.31	17.95	18.60	10.79	15.80	17.16	13.29	10.04	16.63	16.81	16.40	21.64	26.63	15.00	15.06	8.70	23.19	16.82	25.45	10.41	14.27	14.78	16.92	28.00
HvSnf2_3	14.49	14.36	6.58	6.53	2.28	8.36	18.10	10.52	17.62	10.08	19.66	9.89	14.01	11.38	21.80	15.88	20.92	21.11	23.62	11.72	19.27	19.26	9.91	9.22	11.67	15.24	13.80	18.32	30.00	12.33	12.64	14.24	14.60	16.03	22.80	10.26	13.22	12.16	17.16	34.92
HvLsh_1	3.58	2.27	1.61	1.12	0.75	2.67	7.94	7.66	8.43	7.88	3.70	3.99	3.97	4.07	8.64	8.59	7.65	10.84	4.32	3.86	2.61	3.59	4.67	3.88	2.07	3.14	10.81	14.80	13.68	9.10	9.08	5.36	13.47	13.15	14.69	7.80	10.28	7.41	11.26	24.59
HvLsh_2	39.75	29.60	0.71	0.76	0.00	15.39	0.73	0.85	1.02	1.65	0.44	0.81	0.86	1.32	1.14	0.98	0.51	1.25	0.66	0.66	0.36	1.67	0.09	0.22	0.11	1.02	12.97	15.37	93.45	0.08	0.45	0.11	22.19	19.36	64.40	0.00	0.00	0.00	1.56	18.30
HvLsh_3	0.76	0.80	0.09	0.00	0.00	0.00	0.00	0.00	0.00	0.00	0.00	0.00	0.00	0.00	0.00	0.00	0.00	0.00	0.00	0.00	0.00	0.00	0.00	0.00	0.00	0.00	0.19	0.06	0.00	0.00	0.00	0.00	0.12	0.00	0.00	0.00	0.00	0.00	0.00	0.00
HvIswi_1	27.54	18.59	7.42	7.87	2.95	16.62	18.90	15.27	20.74	17.27	18.11	13.77	18.21	17.80	21.60	21.86	17.47	22.74	21.31	18.41	17.83	23.11	23.71	19.60	19.19	24.23	32.73	35.58	55.63	25.69	24.17	15.47	40.72	37.01	51.04	20.43	26.06	28.04	17.93	24.34
HvIswi_2	28.11	22.98	1.85	2.42	0.84	16.51	5.88	3.55	6.78	4.33	5.54	2.37	5.45	2.83	6.12	4.81	2.70	5.84	6.66	2.86	2.53	3.43	11.16	8.43	8.09	8.62	23.97	29.51	74.94	6.81	6.13	2.12	36.03	33.40	73.15	5.22	5.38	5.05	5.34	10.11
HvALC1	2.50	2.98	0.11	0.34	0.78	0.98	0.15	0.00	0.11	0.06	0.05	0.07	0.00	0.00	0.38	0.33	0.20	0.49	0.28	0.23	0.23	0.63	0.15	0.23	0.25	0.83	0.38	0.38	3.29	0.00	0.00	0.00	1.11	0.89	3.61	0.18	0.48	0.10	0.50	0.41
HvChd1	15.08	11.86	5.73	4.36	2.88	8.67	31.32	17.71	31.39	18.16	35.00	19.25	27.19	23.89	23.05	21.65	31.23	29.30	29.54	17.85	29.46	30.72	18.13	13.48	16.09	20.60	19.61	29.56	24.43	22.38	23.91	12.81	21.92	24.59	20.88	15.30	25.88	24.06	22.20	24.30
HvMi-2_1	24.21	18.58	6.38	6.58	1.72	8.72	24.39	13.44	24.42	14.02	24.86	12.53	20.77	14.84	23.13	16.53	21.64	19.97	28.98	12.72	22.74	20.97	15.85	13.90	9.51	25.05	23.19	30.93	50.32	20.60	18.89	14.97	32.10	25.23	42.29	14.99	19.03	26.05	20.48	36.77
HvMi-2_2	0.00	0.00	0.00	0.00	0.10	0.15	0.00	0.00	0.00	0.00	0.00	0.05	0.00	0.00	0.00	0.00	0.00	0.00	0.00	0.00	0.00	0.00	0.01	0.01	0.00	0.01	0.54	0.78	0.89	0.00	0.00	0.00	0.54	0.87	0.69	0.00	0.00	0.00	0.00	0.08
HvMi-2_3	12.35	11.93	6.48	5.13	1.97	6.39	11.52	9.45	11.69	8.62	10.98	8.99	9.85	10.22	15.78	12.13	13.21	13.95	15.22	10.31	12.94	14.59	13.48	12.35	7.50	12.77	19.54	20.79	23.23	10.84	10.54	9.56	23.14	18.56	24.36	8.60	12.39	16.09	13.28	17.31
HvSwr1	5.52	2.59	1.77	1.28	0.89	3.90	7.89	5.73	8.43	5.93	7.17	5.78	6.96	7.04	6.24	5.43	5.89	7.24	7.08	5.07	5.27	6.84	5.98	5.38	3.93	8.49	10.88	13.26	14.96	6.63	7.26	3.83	14.28	11.06	16.86	4.81	7.40	8.07	6.83	9.51
HvIno80	12.88	9.27	6.57	5.36	2.67	8.08	24.28	19.18	26.70	20.37	22.45	18.41	21.37	20.66	19.58	19.13	21.87	22.26	23.65	17.49	19.84	23.48	22.51	19.56	17.01	30.31	28.62	31.17	36.52	25.00	22.69	13.11	31.60	26.73	36.82	19.93	25.25	29.46	20.00	19.05
HvEtl1	10.26	8.16	2.72	2.44	0.45	1.67	13.74	6.50	14.05	7.32	13.62	5.80	12.62	8.48	12.98	10.24	21.91	13.27	12.64	6.58	21.51	13.70	4.91	4.17	5.03	6.75	10.35	11.30	13.66	10.11	11.53	5.24	11.39	11.87	12.86	7.58	10.79	9.19	7.71	11.64
HvRad54	1.73	1.32	0.00	0.00	0.06	1.52	0.17	0.00	0.16	0.07	0.18	0.05	0.18	0.00	0.54	0.39	0.55	0.51	0.54	0.13	0.50	0.74	0.22	0.04	0.02	0.37	0.71	0.70	3.00	0.05	0.05	0.00	2.45	2.38	4.70	0.68	1.43	0.66	0.94	1.96
HvATRX	5.73	4.72	2.51	2.59	1.04	3.01	5.36	4.89	5.98	4.95	4.87	4.38	4.90	4.89	7.29	6.33	6.27	7.93	7.09	5.62	6.66	7.62	6.06	5.71	5.62	5.60	9.85	13.47	13.06	8.28	6.83	4.45	11.67	12.23	11.84	6.60	7.94	7.63	7.57	9.40
HvDRD1_1	0.00	0.00	0.00	0.00	0.00	0.05	0.63	0.07	0.58	0.27	0.34	0.00	0.30	0.07	0.81	0.20	0.50	0.08	0.56	0.08	0.22	0.07	0.40	0.14	0.16	0.20	0.00	0.07	1.19	0.07	0.00	0.00	0.70	0.59	1.13	2.27	3.22	7.50	0.55	0.94
HvDRD1_2	0.53	0.42	0.00	0.00	0.08	0.16	0.26	0.07	0.26	0.15	0.30	0.07	0.57	0.31	0.46	0.23	0.28	0.33	0.52	0.32	0.49	0.92	0.37	0.39	0.11	0.22	0.08	0.28	0.24	0.20	0.35	0.09	0.00	0.26	0.20	0.06	0.14	0.10	0.39	0.79
HvDRD1_3	0.00	0.35	0.00	0.00	0.00	0.14	0.12	0.08	0.17	0.06	0.30	0.30	0.45	0.73	0.13	0.15	0.31	0.23	0.39	0.39	0.34	0.40	0.06	0.09	0.39	0.86	1.24	2.44	0.26	0.22	0.12	0.00	2.41	3.52	0.72	0.00	0.00	0.07	0.04	0.07
HvDRD1_4	1.74	1.30	0.41	0.55	0.00	0.37	1.36	1.06	1.39	1.44	1.28	1.04	1.61	1.75	0.98	0.64	0.85	1.31	1.01	0.72	0.82	1.61	0.72	0.60	0.42	0.60	3.68	3.66	3.26	1.25	1.36	0.40	4.40	2.66	3.11	0.87	0.93	0.85	0.45	0.94
HvDRD1_5	4.46	2.05	1.26	0.92	0.43	2.48	1.03	1.58	1.03	1.61	0.85	1.20	1.09	1.77	1.43	1.04	0.50	0.82	0.64	1.17	0.83	1.34	2.27	2.17	0.34	1.30	5.48	4.96	14.35	1.00	1.03	0.93	6.03	5.33	10.08	0.71	1.45	1.88	1.41	3.50
HvDRD1_6	8.35	7.48	3.53	3.00	0.96	3.38	7.26	5.82	8.39	6.11	8.61	7.30	8.63	9.05	9.75	8.24	7.37	10.76	13.70	9.54	11.26	14.89	9.57	8.06	5.24	6.70	8.90	15.59	15.98	9.10	10.33	5.09	9.54	10.84	11.23	5.84	7.39	8.28	11.47	17.44
HvRad5_16_1	2.49	2.44	0.00	0.63	0.00	1.02	0.72	0.56	1.22	0.61	0.76	0.88	1.23	0.80	2.59	1.29	1.17	1.69	2.68	1.48	1.79	2.66	0.37	0.14	0.42	0.64	1.85	1.18	4.41	0.58	1.59	0.39	1.39	1.22	3.53	0.38	0.91	0.66	0.40	0.59
HvRad5_16_2	1.90	1.94	0.48	0.82	0.23	1.18	3.17	1.45	3.61	1.46	2.89	0.98	2.68	1.39	4.40	3.14	4.13	4.17	4.30	1.75	4.11	3.94	1.09	1.10	1.22	3.51	1.08	1.79	3.85	2.11	2.46	1.30	1.30	1.67	3.25	1.76	2.60	2.51	2.10	2.11
HvRad5_16_3	1.20	0.00	0.00	0.00	0.00	2.33	0.00	0.00	0.00	0.00	40.15	13.01	18.44	8.15	0.00	0.00	0.00	0.00	20.92	3.06	6.48	11.47	0.00	0.00	0.00	0.01	1.44	0.86	6.04	0.00	0.00	0.00	1.83	1.30	6.24	0.00	0.00	0.00	0.00	0.77
HvRad5_16_4	8.25	6.60	0.42	0.52	0.11	0.47	2.61	1.49	2.05	1.85	2.89	1.48	1.72	2.09	1.97	4.57	1.29	4.15	1.35	4.84	1.86	4.53	0.25	0.08	1.33	0.81	1.74	1.20	4.00	0.74	0.71	1.56	1.78	0.93	3.51	0.85	0.66	1.17	1.66	5.70
HvRis1_1	13.22	11.21	5.59	4.84	3.84	7.17	21.02	11.69	22.68	12.77	25.36	10.75	22.97	14.30	14.43	11.38	18.24	14.95	16.16	9.43	15.69	13.64	17.22	17.37	21.39	21.22	16.12	18.08	19.67	23.20	21.39	13.64	16.43	17.85	16.62	17.65	18.45	24.25	22.28	26.11
HvRis1_2	3.40	1.26	0.69	0.00	0.24	1.33	3.74	1.29	3.49	1.51	3.62	0.93	2.56	1.39	0.80	0.38	0.59	0.54	0.90	0.17	0.41	0.47	2.44	1.46	3.47	6.04	5.26	5.43	4.28	4.71	4.50	2.90	2.81	2.64	2.20	2.67	2.09	3.55	6.14	6.50
HvRis1_3	12.87	9.68	5.21	4.35	1.85	4.36	9.48	7.93	9.45	8.54	11.41	9.98	10.02	10.92	7.13	6.60	7.39	8.05	11.10	8.67	10.41	10.18	9.31	9.19	8.96	13.21	11.02	14.13	16.08	11.10	11.45	6.05	16.83	17.18	16.42	11.61	14.27	13.57	15.07	23.33
HvSHPRH	4.82	5.96	2.35	2.52	0.71	1.66	7.81	4.51	8.50	4.39	8.19	4.30	7.08	4.67	6.69	5.05	12.30	6.48	7.29	4.34	9.60	6.25	4.11	4.56	4.78	7.35	7.45	7.65	6.74	4.39	4.74	3.38	8.11	6.36	7.17	4.39	5.17	6.75	7.24	8.78
HvMot1	8.60	5.46	3.96	2.51	1.72	5.56	12.01	9.12	12.86	8.85	11.82	9.07	9.99	9.81	9.96	9.75	11.30	11.50	11.17	8.71	11.37	11.92	11.22	10.92	9.64	13.52	15.66	20.89	19.66	10.46	10.90	8.19	17.44	17.45	18.58	8.25	12.21	11.65	17.19	20.99
HvERCC6_1	3.42	4.33	1.33	1.12	0.44	1.01	4.50	2.50	4.30	2.34	5.26	1.97	3.78	2.49	3.04	2.14	3.88	2.78	2.92	2.05	3.56	3.04	2.23	2.77	5.46	4.54	3.91	4.43	4.81	2.88	2.84	2.69	4.26	3.35	5.30	2.32	2.33	2.97	6.41	5.82
HvERCC6_2	3.52	2.51	1.45	1.62	0.32	1.49	3.89	3.29	4.10	4.00	3.28	3.39	3.56	4.03	4.56	4.43	2.98	5.40	4.10	3.77	3.27	6.26	2.72	2.20	1.50	3.47	5.26	5.55	7.86	3.38	3.62	2.31	5.63	6.13	7.97	2.74	3.74	3.79	4.39	6.91
HvERCC6_3	5.74	2.44	0.57	0.26	0.12	2.47	2.35	1.52	3.10	1.75	1.74	1.38	2.38	2.04	1.63	1.02	1.11	1.71	1.56	0.75	0.99	1.97	2.25	2.06	1.71	4.25	6.33	6.47	14.49	1.81	1.93	1.28	11.84	8.94	17.83	2.71	3.12	2.93	3.85	4.76
HvERCC6_4	0.00	0.00	0.00	0.00	0.00	0.00	0.00	0.00	0.00	0.00	0.00	0.00	0.00	0.00	0.00	0.00	0.00	0.00	0.00	0.00	0.00	0.00	0.00	0.00	0.00	0.02	0.00	0.00	0.00	0.00	0.00	0.00	0.00	0.00	0.00	0.00	0.00	0.00	0.00	0.00
HvSMARCAL1_1	2.65	3.57	0.71	1.06	0.07	1.80	5.19	1.83	7.66	3.51	7.27	3.07	5.45	2.65	5.37	3.21	7.53	5.84	7.12	2.75	6.01	5.19	0.81	0.54	0.45	0.98	4.58	4.30	11.29	1.20	2.31	0.90	4.91	2.99	9.30	1.05	2.36	1.51	1.00	1.89
